# Supplementary material for: Ablation of the epithelial‐specific splicing factor Esrp1 results in ureteric branching defects and reduced nephron number
Source: Dev Dyn. 2016 Jul 28;245(10):991–1000. doi: 10.1002/dvdy.24431 (PMC5096029; doi:10.1002/dvdy.24431)
Supplement: Supplementary file 1 — Supporting Information Table S1 [file DVDY-245-991-s001.xlsx]

## Sheet: Summary
	SE	Skipped Exon
	MXE	Mutually Exclusive Exon
	A5SS	Alternative 5' splice site
	A3SS	Alternative 3' splice site
	deltaSPI	PSI_KD - PSI_CTRL
	Significant Events	MATS 3.0.9, False Discovery Rate (FDR<5%) |deltaPSI|>=5%
	SE	39
	MXE	7
	A5SS	2
	A3SS	0
				Table S1 Legend. Tabs include results for alternative cassette exons (Skipped exons, SE), mututally exclusive exon (MXE), and alternative 5' splice sites (A5SS). "IC" refers to inlcusion counts representing RNA-Seq reads that correspond to exon inlclusion whereas SC refers to skipped counts for reads that overlap exons junctions when the exon is skipped. KD and CTRL refer to samples from Esrp1;Es…

## Sheet: SE
GeneID	geneSymbol	chr	strand	exonStart_0base	exonEnd	upstreamES	upstreamEE	downstreamES	downstreamEE	IC_KD	SC_KD	IC_CTRL	SC_CTRL	IncFormLen	SkipFormLen	PValue	FDR	PSI_KD	PSI_CTRL	deltaPSI	gene_locus	FPKM_KD-1	FPKM_KD-2	FPKM_CTRL-1	FPKM_CTRL-2	avgFPKM_KD	avgFPKM_CTRL	log2FoldChange	DEG.pValue	DEG.FDR
ENSMUSG00000039108	Lsm14b	chr2	+	180031793	180031871	180031360	180031528	180032060	180032222	174,185	5,2	46,68	30,59	142	85	0	0	0.954,0.982	0.479,0.408	0.524	chr2:180024986-180035465	31.8359	32.185	34.0371	35.2798	32.0104	34.6584	0.114663	0.62775	0.999472
ENSMUSG00000025060	Slk	chr19	+	47627647	47627740	47625304	47625484	47635468	47635598	13,8	125,97	18,90	21,48	170	85	1.08802e-14	7.42026e-11	0.049,0.04	0.3,0.484	-0.348	chr19:47579677-47645246	33.5946	33.4904	41.951	38.9501	33.5425	40.4505	0.27017	0.28755	0.999472
ENSMUSG00000034101	Ctnnd1	chr2	-	84624269	84624558	84622010	84622082	84650405	84650510	633,811	29,45	235,412	46,130	340	65	1.25455e-14	7.42026e-11	0.807,0.775	0.494,0.377	0.356	chr2:84600070-84650765	66.3718	69.362	68.5953	69.2726	67.8669	68.9339	0.0225068	0.907	0.999472
ENSMUSG00000028556	Dock7	chr4	-	98993646	98993736	98992368	98992458	99001032	99001202	101,109	54,71	12,20	31,90	164	83	2.9643e-14	1.31496e-10	0.486,0.437	0.164,0.101	0.329	chr4:98936664-99120915	65.0321	66.6233	64.4451	53.3307	65.8277	58.8879	-0.160724	0.6622	0.999472
ENSMUSG00000025278	Flnb	chr14	+	7922674	7922746	7919109	7919357	7923454	7923557	53,49	97,88	45,116	3,28	130	85	1.3356e-13	4.73977e-10	0.263,0.267	0.907,0.73	-0.553	chr14:7817956-7951588	34.3444	33.7447	29.3411	39.8033	34.0446	34.5722	0.0221889	0.9122	0.999472
ENSMUSG00000040268	Plekha1	chr7	+	130909587	130909628	130908335	130908425	130910831	130910901	70,78	5,9	24,68	26,49	44	61	1.78259e-11	5.2717e-08	0.951,0.923	0.561,0.658	0.328	chr7:130162450-133124354	85.0584	68.8685	89.6559	81.8824	76.9634	85.7692	0.156286	0.81475	0.999472
ENSMUSG00000027111	Itga6	chr2	+	71853533	71853663	71849380	71849506	71855853	71856758	61,99	141,154	101,189	62,110	201	85	2.25445e-11	5.71471e-08	0.155,0.214	0.408,0.421	-0.23	chr2:71745615-71858416	122.915	119.485	141.776	132.287	121.2	137.032	0.177121	0.42045	0.999472
ENSMUSG00000034101	Ctnnd1	chr2	-	84624269	84624449	84622010	84622082	84650405	84650745	201,239	29,45	85,112	46,130	231	65	6.69508e-11	1.48497e-07	0.661,0.599	0.342,0.195	0.361	chr2:84600070-84650765	66.3718	69.362	68.5953	69.2726	67.8669	68.9339	0.0225068	0.907	0.999472
ENSMUSG00000028906	Epb4.1	chr4	-	131937014	131937464	131935738	131935867	131957642	131957819	132,146	143,118	220,666	43,45	521	85	8.51742e-11	1.67926e-07	0.131,0.168	0.455,0.707	-0.431	chr4:131923412-132076992	45.0898	44.9994	51.0812	63.8334	45.0446	57.4573	0.351135	0.12565	0.840726
ENSMUSG00000009073	Nf2	chr11	-	4780577	4780622	4767664	4768273	4782186	4782352	7,12	79,104	16,30	21,37	76	85	1.49358e-10	2.6502e-07	0.09,0.114	0.46,0.476	-0.366	chr11:4765844-4849536	37.5414	36.3574	33.2051	35.3766	36.9494	34.2908	-0.107727	0.62525	0.999472
ENSMUSG00000025162	Csnk1d	chr11	-	120964947	120965010	120961748	120963906	120967994	120968134	77,114	170,187	76,198	56,119	112	85	1.69011e-10	2.7263e-07	0.256,0.316	0.507,0.558	-0.246	chr11:120961748-120991330	70.9624	72.3583	74.7945	81.2251	71.6603	78.0098	0.12248	0.5421	0.999472
ENSMUSG00000024958	Gpr137	chr19	-	6939528	6939754	6939260	6939410	6940351	6940482	100,133	6,10	39,75	26,29	297	85	2.90325e-09	4.29293e-06	0.827,0.792	0.3,0.425	0.447	chr19:6938068-6951898	10.1311	12.5534	12.7319	14.1695	11.3423	13.4507	0.245969	0.45015	0.999472
ENSMUSG00000022568	Scrib	chr15	-	76061738	76061801	76061133	76061223	76062669	76063047	69,106	0,4	46,59	12,26	110	83	4.98428e-09	6.80316e-06	1.0,0.952	0.743,0.631	0.289	chr15:76047157-76069784	26.3705	25.8322	27.6373	25.6267	26.1014	26.632	0.0290364	0.8823	0.999472
ENSMUSG00000040268	Plekha1	chr7	+	130909587	130909735	130908335	130908425	130910831	130913312	58,45	5,9	30,51	26,49	217	83	1.82381e-07	0.000231155	0.816,0.657	0.306,0.285	0.441	chr7:130162450-133124354	85.0584	68.8685	89.6559	81.8824	76.9634	85.7692	0.156286	0.81475	0.999472
ENSMUSG00000039671	Zmynd8	chr2	-	165787163	165787247	165784151	165785738	165791904	165791971	120,134	0,1	30,104	5,15	129	60	2.62107e-07	0.000310055	1.0,0.984	0.736,0.763	0.242	chr2:165784151-165899016	47.5174	47.2232	46.2548	50.0006	47.3703	48.1277	0.0228843	0.9229	0.999472
ENSMUSG00000031565	Fgfr1	chr8	+	25563373	25563524	25562137	25562328	25564339	25564484	13,11	173,191	13,38	59,129	222	85	3.60436e-07	0.000399724	0.028,0.022	0.078,0.101	-0.065	chr8:25513653-25575714	51.7381	51.2766	51.1301	38.688	51.5074	44.909	-0.197773	0.37385	0.999472
ENSMUSG00000040268	Plekha1	chr7	+	130909587	130909658	130908335	130908425	130910831	130911163	38,30	5,9	12,40	26,49	126	83	7.06409e-07	0.000737324	0.834,0.687	0.233,0.35	0.469	chr7:130162450-133124354	85.0584	68.8685	89.6559	81.8824	76.9634	85.7692	0.156286	0.81475	0.999472
ENSMUSG00000030766	Arhgap17	chr7	-	123283776	123283825	123279149	123280116	123286497	123287013	20,16	33,20	0,5	55,29	84	85	1.27719e-06	0.00125903	0.38,0.447	0.0,0.149	0.339	chr7:123279149-123369915	10.869	9.59621	14.8625	11.7429	10.2326	13.3027	0.378548	0.0971	0.749451
ENSMUSG00000031565	Fgfr1	chr8	+	25564339	25564484	25563373	25563524	25566710	25566907	204,282	1,0	101,177	4,13	216	85	3.89632e-06	0.00363875	0.988,1.0	0.909,0.843	0.118	chr8:25513653-25575714	51.7381	51.2766	51.1301	38.688	51.5074	44.909	-0.197773	0.37385	0.999472
ENSMUSG00000070738	Dgkd	chr1	+	87941368	87941499	87940176	87940306	87942382	87944489	99,117	0,0	50,115	3,20	202	85	6.05397e-06	0.00525438	1.0,1.0	0.875,0.708	0.209	chr1:87853286-87944489	16.3237	16.1812	18.5658	18.053	16.2525	18.3094	0.171929	0.3915	0.999472
ENSMUSG00000021910	Nisch	chr14	-	31182498	31182640	31180821	31180949	31184941	31185050	56,26	229,262	66,70	86,235	213	85	6.21855e-06	0.00525438	0.089,0.038	0.234,0.106	-0.107	chr14:31170929-31216946	202.799	165.497	251.107	178.44	184.148	214.773	0.22195	0.407	0.999472
ENSMUSG00000024663	Rab3il1	chr19	+	10028284	10028503	10027559	10027637	10030149	10030278	91,78	17,20	127,169	7,8	276	71	1.15219e-05	0.00929292	0.579,0.501	0.824,0.845	-0.294	chr19:10001668-10038380	12.6884	10.6892	36.9091	17.4968	11.6888	27.203	1.21864	5e-05	0.00248125
ENSMUSG00000022253	Nadkd1	chr15	+	9098808	9098874	9096013	9096092	9100105	9100145	13,13	2,2	0,3	3,12	53	20	1.2192e-05	0.00940588	0.71,0.71	0.0,0.086	0.667	chr15:9071259-9110487	17.3192	15.9301	16.2749	18.8232	16.6247	17.5491	0.0780681	0.71385	0.999472
ENSMUSG00000025934	Gsta3	chr1	+	21244937	21245032	21240606	21240659	21249750	21249858	5,1	20,22	5,19	4,13	131	46	1.3309e-05	0.00954349	0.081,0.016	0.305,0.339	-0.274	chr1:21240588-21265361	13.4254	15.4352	9.80953	20.4472	14.4303	15.1284	0.0681545	0.81875	0.999472
ENSMUSG00000020486	Sept4	chr11	+	87583317	87583614	87578446	87578537	87583920	87584014	56,44	49,44	12,29	22,96	367	84	1.34461e-05	0.00954349	0.207,0.186	0.111,0.065	0.109	chr11:87566652-87590539	30.263	33.1263	27.5972	32.2884	31.6946	29.9428	-0.0820314	0.74325	0.999472
ENSMUSG00000062797	l7Rn6	chr7	-	89935726	89935964	89923563	89923715	89940968	89941185	274,304	33,36	132,318	7,8	309	85	3.05079e-05	0.0200493	0.695,0.699	0.838,0.916	-0.18	chr7:89917528-89941199	25.7543	27.0567	18.9711	26.3196	26.4055	22.6453	-0.221624	0.50955	0.999472
ENSMUSG00000021140	Pcnx	chr12	+	81928241	81928374	81917664	81919380	81946930	81947021	5,5	37,43	10,20	8,32	203	84	3.48593e-05	0.0219849	0.053,0.046	0.341,0.205	-0.224	chr12:81860029-82000924	9.75036	9.82846	8.33668	9.25595	9.78941	8.79631	-0.154323	0.4397	0.999472
ENSMUSG00000005087	Cd44	chr2	-	102831329	102831536	102828541	102828610	102853014	102853236	0,0	14,6	8,12	1,6	255	62	3.59312e-05	0.0219849	0.0,0.0	0.66,0.327	-0.494	chr2:102811140-102901665	3.72596	4.19596	9.62634	6.37945	3.96096	8.0029	1.01467	0.0003	0.0117
ENSMUSG00000056724	Nbeal2	chr9	-	110641410	110641491	110639779	110639863	110641770	110641877	3,6	11,12	12,13	1,3	140	77	4.10981e-05	0.0243082	0.13,0.216	0.868,0.704	-0.613	chr9:110624788-110654161	12.6472	10.9538	12.4775	14.58	11.8005	13.5288	0.197184	0.55635	0.999472
ENSMUSG00000026219	Trip12	chr1	-	84777423	84777507	84776316	84776412	84782826	84782963	216,261	5,9	56,192	13,18	154	85	5.05844e-05	0.0289539	0.96,0.941	0.704,0.855	0.171	chr1:84721188-84839304	43.9162	41.9302	38.9477	42.1813	42.9232	40.5645	-0.0815392	0.69115	0.999472
ENSMUSG00000085396	6720401G13Rik	chrX	-	50627206	50627309	50626436	50626509	50630890	50630995	58,65	28,24	49,72	5,8	155	66	5.77498e-05	0.0320223	0.469,0.536	0.807,0.793	-0.298	chrX:50555743-50635321	30.0582	27.3467	42.3005	30.7147	28.7025	36.5076	0.347024	0.1961	0.987104
ENSMUSG00000026566	Mpzl1	chr1	-	165601749	165601855	165592180	165593677	165604609	165604742	267,260	138,143	111,304	28,87	177	85	6.30911e-05	0.0339239	0.482,0.466	0.656,0.627	-0.167	chr1:165592180-165634541	73.7766	76.2866	67.3872	63.2902	75.0316	65.3387	-0.19956	0.3121	0.999472
ENSMUSG00000031996	Aplp2	chr9	-	31167560	31167728	31164542	31164673	31168707	31168916	864,907	351,438	416,1168	107,328	239	85	7.13981e-05	0.0372614	0.467,0.424	0.58,0.559	-0.124	chr9:31149556-31211815	142.734	146.19	111.478	143.531	144.462	127.505	-0.180141	0.3816	0.999472
ENSMUSG00000040964	Arhgef10l	chr4	-	140568755	140568770	140568338	140568520	140570256	140570402	1,1	48,52	4,11	16,35	16	85	7.89433e-05	0.040022	0.1,0.093	0.57,0.625	-0.501	chr4:140514484-140666012	12.2627	14.6852	14.4882	19.0619	13.474	16.7751	0.316142	0.2152	0.999472
ENSMUSG00000043257	Pigv	chr4	-	133664657	133665779	133660386	133662791	133669737	133669860	203,224	5,4	130,227	12,21	1193	85	8.63659e-05	0.0425688	0.743,0.8	0.436,0.435	0.336	chr4:133660386-133672647	7.94765	7.91923	11.8706	12.1191	7.93344	11.9948	0.596396	0.10575	0.779669
ENSMUSG00000040728	Esrp1	chr4	-	11338721	11338831	11332037	11333473	11353294	11353463	3,1	26,19	10,62	23,55	181	85	9.91142e-05	0.046999	0.051,0.024	0.17,0.346	-0.221	chr4:11261314-11386783	8.64945	7.28818	26.9619	31.4116	7.96882	29.1867	1.87288	5e-05	0.00248125
ENSMUSG00000005417	Mprip	chr11	+	59757523	59761327	59754992	59755109	59764379	59764527	695,686	208,211	580,995	57,235	3875	85	0.000101618	0.046999	0.068,0.067	0.182,0.085	-0.066	chr11:59661304-59780860	72.7611	78.415	65.4612	71.7912	75.5881	68.6262	-0.139399	0.54875	0.999472
ENSMUSG00000055707	Klhl26	chr8	-	70455465	70455648	70450227	70453019	70476849	70476943	75,93	2,4	38,62	10,12	254	85	0.0001033	0.046999	0.926,0.886	0.56,0.634	0.309	chr8:70450227-70476943	11.8052	11.5691	11.5507	9.87884	11.6872	10.7148	-0.125324	0.5932	0.999472
ENSMUSG00000038346	Zfp384	chr6	+	125024504	125024552	125024032	125024270	125024745	125025082	65,71	7,0	33,49	7,18	82	85	0.000111804	0.0495961	0.906,1.0	0.83,0.738	0.169	chr6:125009144-125037870	28.6116	27.5196	31.8474	24.4188	28.0656	28.1331	0.00346468	0.9878	0.999472

## Sheet: MXE
GeneID	geneSymbol	chr	strand	1stExonStart_0base	1stExonEnd	2ndExonStart_0base	2ndExonEnd	upstreamES	upstreamEE	downstreamES	downstreamEE	IC_KD	SC_KD	IC_CTRL	SC_CTRL	IncFormLen	SkipFormLen	PValue	FDR	PSI_KD	PSI_CTRL	deltaPSI	gene_locus	FPKM_KD-1	FPKM_KD-2	FPKM_CTRL-1	FPKM_CTRL-2	avgFPKM_KD	avgFPKM_CTRL	log2FoldChange	DEG.pValue	DEG.FDR
ENSMUSG00000030849	Fgfr2	chr7	-	130198418	130198563	130199757	130199905	130196171	130196374	130200982	130201173	41,44	583,600	196,594	48,101	219	216	0	0	0.065,0.067	0.801,0.853	-0.761	chr7:130162450-133124354	126.762	116.561	123.755	148.469	121.661	136.112	0.161923	0.7556	0.999472
ENSMUSG00000030759	Far1	chr7	+	113553641	113553813	113554116	113554288	113551934	113552002	113561375	113561505	249,222	46,41	80,225	57,140	219	219	1.77858e-12	1.23522e-09	0.844,0.844	0.584,0.616	0.244	chr7:113513833-113571511	81.8599	70.2596	84.7896	76.2661	76.0597	80.5279	0.0823552	0.7522	0.999472
ENSMUSG00000031565	Fgfr1	chr8	+	25563373	25563524	25564339	25564484	25562137	25562328	25566710	25566913	13,11	376,473	17,45	160,300	222	216	1.82241e-09	8.43776e-07	0.033,0.022	0.094,0.127	-0.083	chr8:25513653-25575714	51.7381	51.2766	51.1301	38.688	51.5074	44.909	-0.197773	0.37385	0.999472
ENSMUSG00000021140	Pcnx	chr12	+	81928241	81928374	81933530	81933715	81917664	81919380	81946930	81947021	5,5	22,13	10,20	6,7	203	255	5.96921e-05	0.0202655	0.222,0.326	0.677,0.782	-0.456	chr12:81860029-82000924	9.75036	9.82846	8.33668	9.25595	9.78941	8.79631	-0.154323	0.4397	0.999472
ENSMUSG00000031921	Terf2	chr8	-	107082982	107083069	107094821	107094952	107081092	107081239	107095928	107096024	102,95	78,73	44,89	10,30	202	160	7.295e-05	0.0202655	0.509,0.508	0.777,0.701	-0.231	chr8:107069399-107096547	24.5906	22.8036	24.989	19.2929	23.6971	22.141	-0.0979943	0.68535	0.999472
ENSMUSG00000016495	5033414D02Rik	chr19	-	29360816	29360927	29361796	29362139	29358375	29358403	29364807	29364875	10,17	44,66	41,37	32,65	326	94	9.35351e-05	0.0216534	0.062,0.069	0.27,0.141	-0.14	chr19:29348598-29367390	18.6871	19.4172	30.9358	25.0639	19.0521	27.9998	0.555465	0.0562	0.565029
ENSMUSG00000022197	Pdzd2	chr15	-	12437103	12437259	12442479	12442612	12419457	12419572	12445522	12445665	15,31	9,21	4,5	10,24	204	227	0.000184365	0.0365833	0.65,0.622	0.308,0.188	0.388	chr15:12357053-12592556	3.70052	3.57756	2.41791	2.66052	3.63904	2.53921	-0.519176	0.02115	0.313346

## Sheet: A5SS
GeneID	geneSymbol	chr	strand	longExonStart_0base	longExonEnd	shortES	shortEE	flankingES	flankingEE	IC_KD	SC_KD	IC_CTRL	SC_CTRL	IncFormLen	SkipFormLen	PValue	FDR	PSI_KD	PSI_CTRL	deltaPSI	gene_locus	FPKM_KD-1	FPKM_KD-2	FPKM_CTRL-1	FPKM_CTRL-2	avgFPKM_KD	avgFPKM_CTRL	log2FoldChange	DEG.pValue	DEG.FDR
ENSMUSG00000005417	Mprip	chr11	+	59737071	59737582	59737071	59737228	59741119	59741261	144,162	126,195	147,323	35,122	425	85	3.78226e-10	4.70891e-07	0.186,0.142	0.457,0.346	-0.237	chr11:59661304-59780860	72.7611	78.415	65.4612	71.7912	75.5881	68.6262	-0.139399	0.54875	0.999472
ENSMUSG00000068663	Clec16a	chr16	+	10595801	10596033	10595801	10595985	10611002	10611135	41,34	11,10	7,30	14,35	126	85	1.50521e-05	0.00936992	0.715,0.696	0.252,0.366	0.397	chr16:10545338-10744878	7.92775	9.43479	8.46872	7.85976	8.68127	8.16424	-0.0885884	0.8067	0.999472

## Sheet: RT-PCR mean validations
Gene	Mean PSI Control	Mean PSI Esrp1;Esrp2 DKO	Delta PSI (DKO vs Control)
Lsm14b	21.0998	99.9282	78.8284
Plekha1	59.7937	98.0623	38.2686
Itga6	35.019	11.0991	-23.9199
Nf2	35.3713	3.9665	-31.4048
Csnk1d	41.6838	29.4321	-12.2517
Scrib	59.0569	99.971	40.9141
Arhgef10l	22.7426	2.10074	-20.6418
Enah	13.0172	0.00276647	-13.0145
Arhgef11	6.45294	68.9715	62.5186
Arhgap17	51.8437	85.1886	33.3449
Macf1	73.2174	38.384	-34.8334
