# Supplementary material for: Ablation of the epithelial‐specific splicing factor Esrp1 results in ureteric branching defects and reduced nephron number
Source: Dev Dyn. 2016 Jul 28;245(10):991–1000. doi: 10.1002/dvdy.24431 (PMC5096029; doi:10.1002/dvdy.24431)
Supplement: Supplementary file 2 — Supporting Information Table S2 [file DVDY-245-991-s002.xlsx]

## Sheet: Sheet1
geneID	geneSymbol	Locus	FPKM_KD-1	FPKM_KD-2	FPKM_CTRL-1	FPKM_CTRL-2	avgFPKM_KD	avgFPKM_CTRL	MAX_avgFPKM	log2FoldChange	pValue	FDR
ENSMUSG00000043263	Pyhin1	chr1:173630858-173647928	1.01117	0.649095	7.90058	4.68633	0.830132	6.29345	6.29345	2.92244	5e-05	0.00248125
ENSMUSG00000001506	Col1a1	chr11:94936223-94953042	56.2842	107.288	23.8255	34.4225	81.7863	29.124	81.7863	-1.48965	5e-05	0.00248125
ENSMUSG00000022831	Hcls1	chr16:36934982-36963212	6.87932	7.60853	21.1775	13.8696	7.24393	17.5235	17.5235	1.27445	5e-05	0.00248125
ENSMUSG00000058099	Nfam1	chr15:82997720-83033306	4.10786	3.12316	15.3607	6.76947	3.61551	11.0651	11.0651	1.61374	5e-05	0.00248125
ENSMUSG00000016529	Il10	chr1:131019844-131024974	0	0	0.808496	0.641188	0	0.724842	0.724842	inf	5e-05	0.00248125
ENSMUSG00000029675	Eln	chr5:134703780-134747241	8.87591	29.1648	5.17936	8.01994	19.0204	6.59965	19.0204	-1.52708	5e-05	0.00248125
ENSMUSG00000038147	Cd84	chr1:171839696-171890718	4.03774	3.61706	24.5704	9.37112	3.8274	16.9708	16.9708	2.14861	5e-05	0.00248125
ENSMUSG00000024757	Slc22a19	chr19:7673060-7711310	8.65292	6.58334	17.5428	25.1061	7.61813	21.3245	21.3245	1.485	5e-05	0.00248125
ENSMUSG00000004730	Emr1	chr17:57358685-57483529	15.5051	15.1798	52.6289	29.3932	15.3424	41.011	41.011	1.41849	5e-05	0.00248125
ENSMUSG00000015355	Cd48	chr1:171682008-171705258	4.39486	3.24785	23.2349	8.89183	3.82136	16.0633	16.0633	2.07162	5e-05	0.00248125
ENSMUSG00000021322	Aoah	chr13:20794118-21024252	3.60545	2.89136	14.5226	6.34651	3.24841	10.4345	10.4345	1.68356	5e-05	0.00248125
ENSMUSG00000020143	Dock2	chr11:34226814-34783892	2.97266	1.91658	8.40089	5.55109	2.44462	6.97599	6.97599	1.51279	5e-05	0.00248125
ENSMUSG00000003032	Klf4	chr4:55527142-55532466	5.2334	5.19206	18.1975	8.34883	5.21273	13.2732	13.2732	1.3484	5e-05	0.00248125
ENSMUSG00000058163	Gm5431	chr11:48887421-48902152	1.55074	1.04258	9.32052	4.23851	1.29666	6.77951	6.77951	2.38638	5e-05	0.00248125
ENSMUSG00000040033	Stat2	chr10:128270575-128292849	4.42063	4.28698	16.8392	8.36119	4.35381	12.6002	12.6002	1.5331	5e-05	0.00248125
ENSMUSG00000030787	Lyve1	chr7:110850606-110862953	20.9728	19.5101	90.4631	37.4295	20.2415	63.9463	63.9463	1.65955	5e-05	0.00248125
ENSMUSG00000038068	Rnf144b	chr13:47122719-47247991	1.78627	1.63945	5.20601	2.90255	1.71286	4.05428	4.05428	1.24304	5e-05	0.00248125
ENSMUSG00000031129	Slc9a9	chr9:94669908-95230445	7.37621	5.90939	24.7293	11.9086	6.6428	18.3189	18.3189	1.46347	5e-05	0.00248125
ENSMUSG00000008845	Cd163	chr6:124304650-124330527	10.4196	9.51606	58.2352	24.0455	9.96781	41.1403	41.1403	2.0452	5e-05	0.00248125
ENSMUSG00000026170	Cyp27a1	chr1:74713573-74737890	2.34453	2.68812	11.8745	4.91597	2.51633	8.39523	8.39523	1.73825	5e-05	0.00248125
ENSMUSG00000031216	Stard8	chrX:99003247-99074728	16.07	13.5776	40.2773	20.7668	14.8238	30.5221	30.5221	1.04194	5e-05	0.00248125
ENSMUSG00000046805	Mpeg1	chr19:12460778-12465284	10.1761	9.91596	43.583	20.7444	10.046	32.1637	32.1637	1.67881	5e-05	0.00248125
ENSMUSG00000073491	Pydc4	chr1:173566283-173599274	2.98662	0.838836	29.79	12.8134	1.91273	21.3017	21.3017	3.47727	5e-05	0.00248125
ENSMUSG00000073490	AI607873	chr1:173723429-173741809	6.38466	5.75309	36.0166	13.7154	6.06888	24.866	24.866	2.03467	5e-05	0.00248125
ENSMUSG00000074151	Nlrc5	chr8:94472762-94527272	0.796977	0.271698	6.08265	2.51421	0.534337	4.29843	4.29843	3.00799	5e-05	0.00248125
ENSMUSG00000003545	Fosb	chr7:19302720-19310045	15.6891	7.4032	96.775	35.497	11.5462	66.136	66.136	2.51802	5e-05	0.00248125
ENSMUSG00000031375	Bgn	chrX:73483601-73495933	15.5113	19.0945	5.11837	10.3719	17.3029	7.74515	17.3029	-1.15965	5e-05	0.00248125
ENSMUSG00000039005	Tlr4	chr4:66827583-66930284	3.09351	2.83802	13.7787	5.41334	2.96577	9.596	9.596	1.69403	5e-05	0.00248125
ENSMUSG00000021423	Ly86	chr13:37345344-37419036	14.2876	11.8968	49.5443	25.5535	13.0922	37.5489	37.5489	1.52006	5e-05	0.00248125
ENSMUSG00000023132	Gzma	chr13:113093824-113100979	0	0	1.88068	0.226425	0	1.05355	1.05355	inf	5e-05	0.00248125
ENSMUSG00000004814	Ccl24	chr5:135569936-135573043	1.95701	2.20743	22.8908	6.6769	2.08222	14.7838	14.7838	2.82783	5e-05	0.00248125
ENSMUSG00000066800	Rnasel	chr1:153749425-153764221	7.21975	5.02797	22.7081	9.57326	6.12386	16.1407	16.1407	1.39819	5e-05	0.00248125
ENSMUSG00000030707	Coro1a	chr7:126699772-126707787	14.1917	14.422	63.4069	26.7484	14.3069	45.0776	45.0776	1.6557	5e-05	0.00248125
ENSMUSG00000022575	Gsdmd	chr15:75862338-75867404	3.68504	3.01292	13.6753	6.97857	3.34898	10.3269	10.3269	1.62462	5e-05	0.00248125
ENSMUSG00000024621	Csf1r	chr18:61105571-61177050	45.2941	38.2861	178.682	85.8773	41.7901	132.28	132.28	1.66236	5e-05	0.00248125
ENSMUSG00000004609	Cd33	chr7:43527455-43533171	2.60373	1.91033	13.7139	5.79075	2.25703	9.75234	9.75234	2.11132	5e-05	0.00248125
ENSMUSG00000057137	Tmem140	chr6:34863145-34878060	1.69365	1.51648	9.86193	3.75882	1.60506	6.81038	6.81038	2.0851	5e-05	0.00248125
ENSMUSG00000033355	Rtp4	chr16:23609918-23614222	6.35385	5.61845	29.3735	13.9684	5.98615	21.671	21.671	1.85606	5e-05	0.00248125
ENSMUSG00000029553	Tfec	chr6:16833380-16898441	4.27918	2.97483	13.5784	7.35039	3.62701	10.4644	10.4644	1.52864	5e-05	0.00248125
ENSMUSG00000040728	Esrp1	chr4:11261314-11386783	8.64945	7.28818	26.9619	31.4116	7.96882	29.1867	29.1867	1.87288	5e-05	0.00248125
ENSMUSG00000049988	Lrrc25	chr8:70616843-70620850	7.42361	6.91229	30.0574	11.3275	7.16795	20.6925	20.6925	1.52947	5e-05	0.00248125
ENSMUSG00000034957	Cebpa	chr7:35119292-35121926	5.73917	5.80261	15.5192	10.2605	5.77089	12.8898	12.8898	1.15937	5e-05	0.00248125
ENSMUSG00000025044	Msr1	chr8:39581699-39642678	6.37959	6.35797	26.8676	12.2386	6.36878	19.5531	19.5531	1.61831	5e-05	0.00248125
ENSMUSG00000028581	Laptm5	chr4:130913124-130936141	25.728	24.36	114.666	55.9257	25.044	85.2957	85.2957	1.76801	5e-05	0.00248125
ENSMUSG00000032089	Il10ra	chr9:45253836-45269149	3.14454	1.91586	13.2151	5.32794	2.5302	9.27154	9.27154	1.87356	5e-05	0.00248125
ENSMUSG00000044350	Lacc1	chr14:77024199-77112257	5.00236	4.25285	15.4492	7.82625	4.6276	11.6377	11.6377	1.33047	5e-05	0.00248125
ENSMUSG00000048865	Arhgap30	chr1:171388953-171410298	3.85604	2.97493	15.9294	6.34573	3.41548	11.1376	11.1376	1.70527	5e-05	0.00248125
ENSMUSG00000002603	Tgfb1	chr7:25687001-25705077	12.3321	12.0375	31.5433	18.7831	12.1848	25.1632	25.1632	1.04623	5e-05	0.00248125
ENSMUSG00000026321	Tnfrsf11a	chr1:105780722-105847981	4.22282	2.75636	10.5015	5.77392	3.48959	8.13773	8.13773	1.22157	5e-05	0.00248125
ENSMUSG00000091971	Hspa1a	chr17:34969198-34972154	8.80018	4.05229	115.743	32.4773	6.42624	74.1103	74.1103	3.52763	5e-05	0.00248125
ENSMUSG00000025498	Irf7	chr7:141228783-141266481	5.70417	5.52206	53.9691	19.4	5.61311	36.6846	36.6846	2.7083	5e-05	0.00248125
ENSMUSG00000039936	Pik3cd	chr4:149649167-149702571	3.39496	2.58652	16.2091	5.96746	2.99074	11.0883	11.0883	1.89046	5e-05	0.00248125
ENSMUSG00000029468	P2rx7	chr5:122643910-122691432	3.97581	2.49333	14.3044	5.56624	3.23457	9.93532	9.93532	1.61899	5e-05	0.00248125
ENSMUSG00000060802	B2m	chr2:122120107-122186189	188.488	171.895	682.349	342.158	180.191	512.253	512.253	1.50733	5e-05	0.00248125
ENSMUSG00000025283	Sat1	chrX:155213131-155216449	60.2595	57.64	141.913	110.58	58.9497	126.247	126.247	1.09869	5e-05	0.00248125
ENSMUSG00000022488	Nckap1l	chr15:103453824-103498800	5.59006	5.43447	19.9504	11.0229	5.51226	15.4867	15.4867	1.49031	5e-05	0.00248125
ENSMUSG00000027199	Gatm	chr2:122594466-122611303	21.6674	20.8843	74.3336	78.4637	21.2759	76.3986	76.3986	1.84433	5e-05	0.00248125
ENSMUSG00000018339	Gpx3	chr11:54902452-54910377	52.7039	59.8051	171.648	167.538	56.2545	169.593	169.593	1.59204	5e-05	0.00248125
ENSMUSG00000033220	Rac2	chr15:78559168-78572783	2.49007	2.49815	10.9363	5.45116	2.49411	8.19373	8.19373	1.716	5e-05	0.00248125
ENSMUSG00000048163	Selplg	chr5:113817797-113830501	1.5049	1.31503	6.49586	2.69191	1.40997	4.59388	4.59388	1.70405	5e-05	0.00248125
ENSMUSG00000069917	Hba-a2	chr11:32296488-32297298	198.563	216.512	597.534	293.796	207.538	445.665	445.665	1.10259	5e-05	0.00248125
ENSMUSG00000019850	Tnfaip3	chr10:19000909-19015657	3.50172	2.98595	13.5393	6.2793	3.24383	9.9093	9.9093	1.61108	5e-05	0.00248125
ENSMUSG00000021886	Gpr65	chr12:98268634-98276624	3.67936	3.17374	21.9432	7.77646	3.42655	14.8599	14.8599	2.11659	5e-05	0.00248125
ENSMUSG00000063286	Gm8995	chr7:106510538-106511671	2.41007	2.57896	15.0537	8.3529	2.49452	11.7033	11.7033	2.23008	5e-05	0.00248125
ENSMUSG00000026872	Zeb2	chr2:44983633-45117395	16.682	16.2044	59.0534	24.9398	16.4432	41.9966	41.9966	1.35278	5e-05	0.00248125
ENSMUSG00000025993	Slc40a1	chr1:45908069-45925594	56.7614	48.5057	140.019	76.5589	52.6336	108.289	108.289	1.04083	5e-05	0.00248125
ENSMUSG00000074896	Ifit3	chr19:34583530-34588731	6.43488	5.42013	37.3686	17.4546	5.9275	27.4116	27.4116	2.20929	5e-05	0.00248125
ENSMUSG00000026837	Col5a1	chr2:27882924-28039514	6.7999	8.42914	2.56701	4.40277	7.61452	3.48489	7.61452	-1.12764	5e-05	0.00248125
ENSMUSG00000014361	Mertk	chr2:128698955-128802894	6.71335	5.96035	16.2832	10.4313	6.33685	13.3572	13.3572	1.07578	5e-05	0.00248125
ENSMUSG00000036887	C1qa	chr4:136895916-136898803	83.2686	82.1549	308.029	147.855	82.7117	227.942	227.942	1.4625	5e-05	0.00248125
ENSMUSG00000052160	Pld4	chr12:112760654-112768986	11.1375	9.96015	44.455	21.5326	10.5488	32.9938	32.9938	1.64511	5e-05	0.00248125
ENSMUSG00000032690	Oas2	chr5:120730332-120749853	5.90418	2.20773	45.8458	15.9006	4.05595	30.8732	30.8732	2.92824	5e-05	0.00248125
ENSMUSG00000024300	Myo1f	chr17:33555718-33607764	2.76701	2.59215	10.1874	6.0714	2.67958	8.12938	8.12938	1.60114	5e-05	0.00248125
ENSMUSG00000063903	Klk1	chr7:44221448-44229617	4.51863	8.95888	11.8349	38.9866	6.73875	25.4107	25.4107	1.91488	5e-05	0.00248125
ENSMUSG00000052336	Cx3cr1	chr9:119894894-120068283	23.9487	23.1735	119.245	50.4575	23.5611	84.851	84.851	1.84852	5e-05	0.00248125
ENSMUSG00000027322	Siglec1	chr2:131069219-131086765	4.21472	2.56903	27.6395	12.6856	3.39187	20.1625	20.1625	2.57152	5e-05	0.00248125
ENSMUSG00000042453	Reln	chr5:21884453-22344702	5.60511	6.30517	1.6814	2.78091	5.95514	2.23116	5.95514	-1.41634	5e-05	0.00248125
ENSMUSG00000015852	Fcrls	chr3:87250757-87263738	27.0903	28.3786	105.153	54.3115	27.7345	79.7322	79.7322	1.52348	5e-05	0.00248125
ENSMUSG00000092274	Neat1	chr19:5824707-5845478	65.0132	46.6949	175.186	108.217	55.8541	141.701	141.701	1.34312	5e-05	0.00248125
ENSMUSG00000034459	Ifit1	chr19:34640870-34650009	1.13296	0.851158	7.51076	3.39623	0.992057	5.4535	5.4535	2.45869	5e-05	0.00248125
ENSMUSG00000024965	Fermt3	chr19:6996130-7019469	6.15602	5.40448	26.8591	11.353	5.78025	19.1061	19.1061	1.72483	5e-05	0.00248125
ENSMUSG00000040552	C3ar1	chr6:122847137-122856161	5.74746	5.07492	29.0684	12.8083	5.41119	20.9384	20.9384	1.95213	5e-05	0.00248125
ENSMUSG00000000386	Mx1	chr16:97447034-97462907	1.46709	0.669234	13.4875	4.78915	1.06816	9.13832	9.13832	3.0968	5e-05	0.00248125
ENSMUSG00000006724	Cyp27b1	chr10:127048249-127053006	5.73211	8.01229	25.2945	26.4787	6.8722	25.8866	25.8866	1.91336	5e-05	0.00248125
ENSMUSG00000022371	Col14a1	chr15:55307749-55520803	9.78434	15.0212	4.27398	7.52295	12.4028	5.89847	12.4028	-1.07225	5e-05	0.00248125
ENSMUSG00000022372	Sla	chr15:66670752-66850721	3.57901	2.85698	12.8995	6.85715	3.21799	9.87834	9.87834	1.61811	5e-05	0.00248125
ENSMUSG00000067212	H2-T23	chr17:35994452-36129692	6.44344	5.2921	33.7767	16.9273	5.86777	25.352	25.352	2.11121	5e-05	0.00248125
ENSMUSG00000069892	9930111J21Rik2	chr11:48904655-49135387	3.07414	1.68098	18.2719	6.36095	2.37756	12.3164	12.3164	2.37303	5e-05	0.00248125
ENSMUSG00000027204	Fbn1	chr2:125300593-125507993	7.8591	9.39595	2.89367	4.74184	8.62752	3.81776	8.62752	-1.17622	5e-05	0.00248125
ENSMUSG00000046410	Kcnk6	chr7:29221927-29232522	2.98399	2.84235	10.3279	4.30828	2.91317	7.31811	7.31811	1.32888	5e-05	0.00248125
ENSMUSG00000044819	Oxgr1	chr14:120019584-120042435	3.01953	3.80809	6.13903	8.8757	3.41381	7.50736	7.50736	1.13692	5e-05	0.00248125
ENSMUSG00000073489	Ifi204	chr1:173747292-173766876	5.07515	3.92587	26.3795	13.0377	4.50051	19.7086	19.7086	2.13067	5e-05	0.00248125
ENSMUSG00000018830	Myh11	chr16:14194526-14291408	5.34404	7.9781	0.602624	4.03613	6.66107	2.31938	6.66107	-1.52202	5e-05	0.00248125
ENSMUSG00000031101	Sash3	chrX:48146435-48161565	2.40385	2.01718	9.47232	3.57139	2.21052	6.52185	6.52185	1.5609	5e-05	0.00248125
ENSMUSG00000027513	Pck1	chr2:173153047-173159273	11.0825	16.5615	26.6469	33.0101	13.822	29.8285	29.8285	1.10972	5e-05	0.00248125
ENSMUSG00000027514	Zbp1	chr2:173206611-173218923	1.63638	1.47665	18.2805	7.54556	1.55651	12.913	12.913	3.05244	5e-05	0.00248125
ENSMUSG00000004668	Abca13	chr11:9191941-9684259	2.33455	2.71337	5.7916	5.76103	2.52396	5.77631	5.77631	1.19446	5e-05	0.00248125
ENSMUSG00000032725	Folr2	chr7:101839989-101845331	5.05739	6.52579	36.7331	13.2801	5.79159	25.0066	25.0066	2.11028	5e-05	0.00248125
ENSMUSG00000020475	Pgam2	chr11:5801639-5803733	11.5048	15.4853	26.0328	37.4572	13.495	31.745	31.745	1.2341	5e-05	0.00248125
ENSMUSG00000026295	Spp2	chr1:88406960-88426438	25.5223	30.0837	57.7784	63.4695	27.803	60.6239	60.6239	1.12464	5e-05	0.00248125
ENSMUSG00000003541	Ier3	chr17:35821683-35822923	16.1224	16.662	57.0666	37.5877	16.3922	47.3272	47.3272	1.52966	5e-05	0.00248125
ENSMUSG00000049625	Tifab	chr13:56173702-56178885	2.39237	1.90034	8.52341	4.27153	2.14636	6.39747	6.39747	1.57561	5e-05	0.00248125
ENSMUSG00000032578	Cish	chr9:107292434-107302784	6.31903	5.59856	11.9465	12.3367	5.95879	12.1416	12.1416	1.02687	5e-05	0.00248125
ENSMUSG00000050069	Grem2	chr1:174833784-174921819	4.59096	3.72225	0.0305808	0.76896	4.1566	0.399771	4.1566	-3.37816	5e-05	0.00248125
ENSMUSG00000031451	Gas6	chr8:13465373-13494535	29.2836	32.6863	72.8857	56.2208	30.985	64.5533	64.5533	1.05892	5e-05	0.00248125
ENSMUSG00000015243	Abca1	chr4:53030786-53159895	11.7811	11.3191	32.5702	19.5696	11.5501	26.0699	26.0699	1.17448	5e-05	0.00248125
ENSMUSG00000017737	Mmp9	chr2:164940779-164955850	2.54131	2.5473	14.807	5.30924	2.54431	10.0581	10.0581	1.98302	5e-05	0.00248125
ENSMUSG00000055435	Maf	chr8:115682941-115707794	33.8539	27.843	113.95	52.5447	30.8484	83.2472	83.2472	1.43221	5e-05	0.00248125
ENSMUSG00000020051	Pah	chr10:87521794-87584136	5.00889	4.4925	9.99194	14.1245	4.75069	12.0582	12.0582	1.34381	5e-05	0.00248125
ENSMUSG00000040747	Cd53	chr3:106758860-106790149	4.44711	4.70216	17.6384	8.97355	4.57464	13.306	13.306	1.54034	5e-05	0.00248125
ENSMUSG00000038642	Ctss	chr3:95526785-95556403	29.0626	29.5271	109.632	63.0039	29.2949	86.3178	86.3178	1.55901	5e-05	0.00248125
ENSMUSG00000030340	Scnn1a	chr6:125320658-125344943	6.14556	5.15938	12.2072	15.6562	5.65247	13.9317	13.9317	1.30142	5e-05	0.00248125
ENSMUSG00000073411	H2-D1	chr17:35262729-35267499	47.0753	42.8935	140.718	89.3306	44.9844	115.024	115.024	1.35444	5e-05	0.00248125
ENSMUSG00000029298	Gbp9	chr5:105014152-105139586	3.00575	2.67092	11.8162	6.6742	2.83833	9.24521	9.24521	1.70366	5e-05	0.00248125
ENSMUSG00000029299	Abcg3	chr5:104935056-104982718	4.05522	3.28217	17.7817	7.36926	3.6687	12.5755	12.5755	1.77727	5e-05	0.00248125
ENSMUSG00000048572	Tmem252	chr19:24674007-24679661	4.50463	4.57668	10.2494	12.4307	4.54066	11.3401	11.3401	1.32046	5e-05	0.00248125
ENSMUSG00000078122	F630028O10Rik	chrX:96239941-96243636	0.937788	0.499741	5.0006	1.66984	0.718765	3.33522	3.33522	2.21419	5e-05	0.00248125
ENSMUSG00000052384	Lrrc33	chr16:32142784-32165594	12.2859	10.9784	54.2842	20.8338	11.6322	37.559	37.559	1.69104	5e-05	0.00248125
ENSMUSG00000039109	F13a1	chr13:36867177-37050244	30.6611	30.5135	172.64	74.3467	30.5873	123.494	123.494	2.01343	5e-05	0.00248125
ENSMUSG00000022821	Hgd	chr16:37580152-37632020	2.52936	2.51307	5.0353	10.5723	2.52121	7.80379	7.80379	1.63006	5e-05	0.00248125
ENSMUSG00000044786	Zfp36	chr7:28376783-28379255	39.9488	26.7785	222.22	74.1409	33.3637	148.18	148.18	2.15101	5e-05	0.00248125
ENSMUSG00000057191	AB124611	chr9:21526175-21545333	3.59192	2.9118	16.4134	5.18157	3.25186	10.7975	10.7975	1.73136	5e-05	0.00248125
ENSMUSG00000054364	Rhob	chr12:8497762-8499985	43.9348	35.2531	162.965	61.3833	39.594	112.174	112.174	1.50239	5e-05	0.00248125
ENSMUSG00000039497	Dse	chr10:34151393-34207551	8.55394	8.10129	29.2312	12.49	8.32762	20.8606	20.8606	1.3248	5e-05	0.00248125
ENSMUSG00000020154	Ptprb	chr10:116301373-116389538	3.6174	3.97982	1.15396	2.56316	3.79861	1.85856	3.79861	-1.03129	5e-05	0.00248125
ENSMUSG00000029826	Zc3hav1	chr6:38305285-38354603	3.51298	3.50756	12.0231	6.3523	3.51027	9.1877	9.1877	1.38812	5e-05	0.00248125
ENSMUSG00000039899	Fgl2	chr5:21292960-21424677	1.71831	1.86008	5.16571	3.64382	1.78919	4.40476	4.40476	1.29976	5e-05	0.00248125
ENSMUSG00000042286	Stab1	chr14:31134852-31168641	71.2731	51.664	382.594	127.687	61.4685	255.14	255.14	2.05337	5e-05	0.00248125
ENSMUSG00000051980	Casr	chr16:36493695-36562141	2.16354	2.74979	4.26164	7.21349	2.45667	5.73756	5.73756	1.22374	5e-05	0.00248125
ENSMUSG00000068245	D14Ertd668e	chr14:59347406-59365470	0.949454	0.953459	9.12269	5.36101	0.951457	7.24185	7.24185	2.92815	5e-05	0.00248125
ENSMUSG00000022901	Cd86	chr16:36603868-36666081	5.02141	3.18487	30.278	11.56	4.10314	20.919	20.919	2.35001	5e-05	0.00248125
ENSMUSG00000026107	Nabp1	chr1:51469497-51478399	6.60429	6.26557	18.0409	14.6727	6.43493	16.3568	16.3568	1.34589	5e-05	0.00248125
ENSMUSG00000026104	Stat1	chr1:52119437-52161865	5.5054	4.44851	12.297	10.1113	4.97696	11.2041	11.2041	1.1707	5e-05	0.00248125
ENSMUSG00000029561	Oasl2	chr5:114896935-114912234	7.10933	7.54603	48.5949	21.8127	7.32768	35.2038	35.2038	2.2643	5e-05	0.00248125
ENSMUSG00000035208	Slfn8	chr11:83002157-83020810	2.15026	1.05801	13.2392	5.01694	1.60413	9.12806	9.12806	2.50851	5e-05	0.00248125
ENSMUSG00000032265	Fam46a	chr9:85320438-85327124	2.38518	1.85193	8.50017	4.31775	2.11855	6.40896	6.40896	1.59701	5e-05	0.00248125
ENSMUSG00000004266	Ptpn6	chr6:124720706-124738714	9.83146	10.4972	30.9442	15.7204	10.1643	23.3323	23.3323	1.19881	5e-05	0.00248125
ENSMUSG00000036006	Fam65b	chr13:24582188-24733816	2.69287	2.40674	9.42116	4.07525	2.54981	6.74821	6.74821	1.40412	5e-05	0.00248125
ENSMUSG00000025150	Cbr2	chr11:120729488-120732114	1.16617	3.48153	17.8651	8.79064	2.32385	13.3279	13.3279	2.51986	5e-05	0.00248125
ENSMUSG00000030579	Tyrobp	chr7:30413787-30417577	45.1682	43.6278	133.064	86.1691	44.398	109.616	109.616	1.3039	5e-05	0.00248125
ENSMUSG00000045322	Tlr9	chr9:106222597-106226876	2.10643	1.7447	11.1834	4.32235	1.92557	7.75286	7.75286	2.00944	5e-05	0.00248125
ENSMUSG00000021250	Fos	chr12:85473889-85477273	67.0336	46.1856	321.302	122.137	56.6096	221.72	221.72	1.96962	5e-05	0.00248125
ENSMUSG00000058715	Fcer1g	chr1:171229571-171234365	57.3602	56.5563	246.041	106.684	56.9583	176.362	176.362	1.63057	5e-05	0.00248125
ENSMUSG00000039997	Ifi203	chr1:173857220-173942672	5.15584	2.51862	35.8753	14.7588	3.83723	25.3171	25.3171	2.72197	5e-05	0.00248125
ENSMUSG00000036469	March1	chr8:65617899-66471637	2.09727	0.935994	8.29443	3.57221	1.51663	5.93332	5.93332	1.96797	5e-05	0.00248125
ENSMUSG00000030844	Rgs10	chr7:128373620-128418758	6.58602	6.56607	27.6256	11.7536	6.57604	19.6896	19.6896	1.58214	5e-05	0.00248125
ENSMUSG00000000982	Ccl3	chr11:83647843-83649355	4.81842	1.99846	36.0416	8.61782	3.40844	22.3297	22.3297	2.71178	5e-05	0.00248125
ENSMUSG00000026222	Sp100	chr1:85600377-85709998	6.9489	5.67184	28.1559	17.7793	6.31037	22.9676	22.9676	1.8638	5e-05	0.00248125
ENSMUSG00000070645	Ren1	chr1:133350509-133360325	11.7692	34.4596	0.638161	5.5032	23.1144	3.07068	23.1144	-2.91216	5e-05	0.00248125
ENSMUSG00000046546	Fam43a	chr16:30599722-30602797	6.18863	6.39979	19.7538	7.41523	6.29421	13.5845	13.5845	1.10987	5e-05	0.00248125
ENSMUSG00000034947	Tmem106a	chr11:101582241-101591788	8.43719	6.79873	32.382	18.3368	7.61796	25.3594	25.3594	1.73504	5e-05	0.00248125
ENSMUSG00000058488	Kl	chr5:150952606-150993809	13.3108	11.9684	28.5593	42.7011	12.6396	35.6302	35.6302	1.49515	5e-05	0.00248125
ENSMUSG00000054072	Iigp1	chr18:60376028-60392627	1.14201	0.539889	7.73517	3.61341	0.84095	5.67429	5.67429	2.75435	5e-05	0.00248125
ENSMUSG00000049037	Clec4a1	chr6:122921847-122934619	9.59604	8.08855	34.6222	17.3748	8.84229	25.9985	25.9985	1.55594	5e-05	0.00248125
ENSMUSG00000045930	Clec14a	chr12:58264719-58269258	4.04215	4.30785	1.64439	1.9069	4.175	1.77564	4.175	-1.23344	5e-05	0.00248125
ENSMUSG00000045932	Ifit2	chr19:34550693-34576419	6.67601	5.8306	26.7371	12.5891	6.25331	19.6631	19.6631	1.6528	5e-05	0.00248125
ENSMUSG00000071713	Csf2rb	chr15:78325989-78351000	1.99406	1.8858	8.21423	3.38215	1.93993	5.79819	5.79819	1.5796	5e-05	0.00248125
ENSMUSG00000073902	Gm1966	chr7:106601242-106604035	1.75931	1.08133	6.55899	3.89819	1.42032	5.22859	5.22859	1.88021	5e-05	0.00248125
ENSMUSG00000048779	P2ry6	chr7:100937637-100964391	7.44757	7.34163	36.6367	14.2505	7.3946	25.4436	25.4436	1.78276	5e-05	0.00248125
ENSMUSG00000070034	Sp110	chr1:85575675-85598817	2.36372	1.80545	9.91194	5.44476	2.08458	7.67835	7.67835	1.88104	5e-05	0.00248125
ENSMUSG00000069874	Irgm2	chr11:58199555-58222779	2.86358	2.59543	14.5228	5.31491	2.72951	9.91885	9.91885	1.86153	5e-05	0.00248125
ENSMUSG00000026712	Mrc1	chr2:14229413-14332057	59.2779	50.6673	226.073	103.604	54.9726	164.839	164.839	1.58427	5e-05	0.00248125
ENSMUSG00000041797	Abca9	chr11:110100748-110168196	4.70647	3.50191	14.8434	8.38737	4.10419	11.6154	11.6154	1.50086	5e-05	0.00248125
ENSMUSG00000018008	Cyth4	chr15:78597046-78622019	7.21447	7.37839	29.0338	13.5177	7.29643	21.2758	21.2758	1.54395	5e-05	0.00248125
ENSMUSG00000025743	Sdc3	chr4:130792536-130826319	16.8246	15.2952	56.6514	30.9218	16.0599	43.7866	43.7866	1.44703	5e-05	0.00248125
ENSMUSG00000028599	Tnfrsf1b	chr4:145213462-145246870	4.86638	4.95656	18.1225	7.52001	4.91147	12.8213	12.8213	1.38431	5e-05	0.00248125
ENSMUSG00000052684	Jun	chr4:95049033-95167318	80.1721	67.6805	256.944	115.872	73.9263	186.408	186.408	1.33431	5e-05	0.00248125
ENSMUSG00000020027	Socs2	chr10:95385361-95417180	10.3725	10.6094	30.753	23.0312	10.491	26.8921	26.8921	1.35804	5e-05	0.00248125
ENSMUSG00000021998	Lcp1	chr14:75131100-75230842	17.9117	18.6914	59.0099	31.8726	18.3015	45.4412	45.4412	1.31204	5e-05	0.00248125
ENSMUSG00000090942	F830016B08Rik	chr18:60293379-60303016	0.646072	0.411367	3.3679	2.03843	0.528719	2.70317	2.70317	2.35408	5e-05	0.00248125
ENSMUSG00000030921	Trim30a	chr7:104409024-104465193	5.40986	3.75512	32.1789	13.1639	4.58249	22.6714	22.6714	2.30667	5e-05	0.00248125
ENSMUSG00000022150	Dab2	chr15:6299787-6440712	103.832	86.7939	338.154	175.787	95.3129	256.971	256.971	1.43086	5e-05	0.00248125
ENSMUSG00000076617	Ighm	chr12:113418949-113422730	5.48151	3.91458	33.7963	13.935	4.69804	23.8656	23.8656	2.3448	5e-05	0.00248125
ENSMUSG00000029373	Pf4	chr5:90772434-90773381	123.445	131.605	625.196	234.47	127.525	429.833	429.833	1.75299	5e-05	0.00248125
ENSMUSG00000035783	Acta2	chr19:34241089-34255336	19.6732	27.45	3.70471	18.048	23.5616	10.8764	23.5616	-1.11524	5e-05	0.00248125
ENSMUSG00000057596	Trim30d	chr7:104470013-104507849	2.69709	1.9376	17.2374	6.90779	2.31735	12.0726	12.0726	2.38119	5e-05	0.00248125
ENSMUSG00000025877	Hk3	chr13:54949410-55021385	3.57838	2.4246	18.0634	7.003	3.00149	12.5332	12.5332	2.062	5e-05	0.00248125
ENSMUSG00000029368	Alb	chr5:90460888-90476603	23.5405	0.166127	0.238665	0.467017	11.8533	0.352841	11.8533	-5.07013	5e-05	0.00248125
ENSMUSG00000030745	Il21r	chr7:125603428-125633570	2.19671	2.22428	13.1113	3.88578	2.2105	8.49852	8.49852	1.94284	5e-05	0.00248125
ENSMUSG00000039377	Hlx	chr1:184727139-184732619	3.4318	4.17306	12.2357	5.86784	3.80243	9.05179	9.05179	1.25128	5e-05	0.00248125
ENSMUSG00000026628	Atf3	chr1:191170295-191183340	4.69002	1.80342	30.6651	10.2473	3.24672	20.4562	20.4562	2.65548	5e-05	0.00248125
ENSMUSG00000047810	Ccdc88b	chr19:6844622-6858211	2.08698	1.61581	7.30655	3.72018	1.8514	5.51336	5.51336	1.57432	5e-05	0.00248125
ENSMUSG00000066677	Pydc3	chr1:173673910-173698392	0.631254	0.498645	6.05883	2.37296	0.56495	4.2159	4.2159	2.89965	5e-05	0.00248125
ENSMUSG00000052837	Junb	chr8:84976908-84978748	17.5293	13.6652	58.8881	29.5362	15.5973	44.2122	44.2122	1.50315	5e-05	0.00248125
ENSMUSG00000034708	Grn	chr11:102430314-102447682	96.5169	90.8966	257.798	142.635	93.7067	200.216	200.216	1.09534	5e-05	0.00248125
ENSMUSG00000030830	Itgal	chr7:127296259-127335137	2.16623	2.16291	6.96703	3.52274	2.16457	5.24489	5.24489	1.27683	5e-05	0.00248125
ENSMUSG00000036896	C1qc	chr4:136889803-136893065	91.7223	83.7774	393.161	173.542	87.7499	283.351	283.351	1.69112	5e-05	0.00248125
ENSMUSG00000035356	Nfkbiz	chr16:55811374-55838899	6.91777	4.96227	21.7079	7.85579	5.94002	14.7819	14.7819	1.31529	5e-05	0.00248125
ENSMUSG00000000318	Clec10a	chr11:70156196-70170834	4.42141	4.23769	21.6486	7.64409	4.32955	14.6464	14.6464	1.75825	5e-05	0.00248125
ENSMUSG00000024663	Rab3il1	chr19:10001668-10038380	12.6884	10.6892	36.9091	17.4968	11.6888	27.203	27.203	1.21864	5e-05	0.00248125
ENSMUSG00000069516	Lyz2	chr10:117277333-117282274	40.6282	44.195	153.435	75.3814	42.4116	114.408	114.408	1.43166	5e-05	0.00248125
ENSMUSG00000004952	Rasa4	chr5:136083915-136111860	4.37713	3.45588	14.1866	7.27142	3.9165	10.729	10.729	1.45388	5e-05	0.00248125
ENSMUSG00000052520	Cyp2j5	chr4:96628772-96664154	9.58204	6.9671	14.8558	24.0314	8.27457	19.4436	19.4436	1.23254	5e-05	0.00248125
ENSMUSG00000027293	Ehd4	chr2:120089174-120154606	20.9662	21.9081	54.8245	37.5117	21.4371	46.1681	46.1681	1.10678	5e-05	0.00248125
ENSMUSG00000005413	Hmox1	chr8:75093590-75100596	44.0117	40.7678	139.042	52.0952	42.3898	95.5689	95.5689	1.17282	5e-05	0.00248125
ENSMUSG00000034422	Parp14	chr16:35832873-35871544	4.99523	3.61806	30.5849	13.3176	4.30665	21.9512	21.9512	2.34966	5e-05	0.00248125
ENSMUSG00000029231	Pdgfra	chr5:75152290-75198204	8.21865	8.16992	3.33905	4.31652	8.19428	3.82778	8.19428	-1.09811	5e-05	0.00248125
ENSMUSG00000031903	Pla2g15	chr8:106150398-106164713	6.24443	5.59928	16.2959	10.4366	5.92185	13.3662	13.3662	1.17447	5e-05	0.00248125
ENSMUSG00000032661	Oas3	chr5:120753097-120777661	0.491107	0.225347	3.39456	2.37725	0.358227	2.8859	2.8859	3.01008	5e-05	0.00248125
ENSMUSG00000024397	Aif1	chr17:35170990-35176068	12.1738	12.9977	53.8844	25.6469	12.5857	39.7657	39.7657	1.65973	5e-05	0.00248125
ENSMUSG00000064373	Sepp1	chr15:3268546-3280508	162.648	156.458	630.08	289.251	159.553	459.666	459.666	1.52655	5e-05	0.00248125
ENSMUSG00000033777	Tlr13	chrX:106143203-106160493	2.24408	1.84757	9.08826	3.73931	2.04583	6.41379	6.41379	1.64849	5e-05	0.00248125
ENSMUSG00000026043	Col3a1	chr1:45311537-45349706	45.7407	89.3431	18.7404	29.8094	67.5419	24.2749	67.5419	-1.47632	5e-05	0.00248125
ENSMUSG00000042190	Cmklr1	chr5:113612353-113650426	7.17892	6.53118	24.4715	10.438	6.85505	17.4547	17.4547	1.34838	5e-05	0.00248125
ENSMUSG00000022180	Slc7a8	chr14:54722215-54781886	14.6028	13.9545	32.0362	25.9915	14.2787	29.0138	29.0138	1.02288	5e-05	0.00248125
ENSMUSG00000029661	Col1a2	chr6:4504813-4541543	42.0918	66.9786	15.4484	27.7343	54.5352	21.5913	54.5352	-1.33674	5e-05	0.00248125
ENSMUSG00000053158	Fes	chr7:80377757-80387946	4.53867	4.79565	16.1745	7.83196	4.66716	12.0032	12.0032	1.3628	5e-05	0.00248125
ENSMUSG00000029304	Spp1	chr5:104435117-104441050	56.6436	76.9577	146.426	273.784	66.8007	210.105	210.105	1.65318	5e-05	0.00248125
ENSMUSG00000001123	Lgals9	chr11:78962973-78984946	15.5307	14.5335	41.2344	29.6157	15.0321	35.425	35.425	1.23672	5e-05	0.00248125
ENSMUSG00000001128	Cfp	chrX:20925453-20931555	13.3825	10.1727	35.5264	13.9159	11.7776	24.7212	24.7212	1.0697	5e-05	0.00248125
ENSMUSG00000059498	Fcgr3	chr1:171051173-171064935	35.2646	35.6929	137.767	70.0808	35.4787	103.924	103.924	1.5505	5e-05	0.00248125
ENSMUSG00000052776	Oas1a	chr5:120896255-120907521	2.64963	1.96908	10.602	7.75676	2.30936	9.17938	9.17938	1.9909	5e-05	0.00248125
ENSMUSG00000021490	Slc34a1	chr13:55399647-55414695	53.1108	41.8391	97.2379	101.352	47.475	99.2948	99.2948	1.06455	5e-05	0.00248125
ENSMUSG00000033880	Lgals3bp	chr11:118392750-118402092	13.6628	12.0413	83.7843	43.9451	12.852	63.8647	63.8647	2.31303	5e-05	0.00248125
ENSMUSG00000037731	Themis2	chr4:132781842-132796387	3.49556	2.6909	24.2606	8.61563	3.09323	16.4381	16.4381	2.40986	5e-05	0.00248125
ENSMUSG00000035385	Ccl2	chr11:82028223-82038562	5.25256	3.96191	43.6658	12.6325	4.60723	28.1491	28.1491	2.61112	5e-05	0.00248125
ENSMUSG00000079419	Ms4a6c	chr19:11469367-11482197	13.1402	13.1039	53.4366	31.0049	13.122	42.2207	42.2207	1.68596	5e-05	0.00248125
ENSMUSG00000048120	Entpd1	chr19:40612365-40741602	10.2889	9.06136	58.8566	10.594	9.67513	34.7253	34.7253	1.84363	5e-05	0.00248125
ENSMUSG00000039193	Nlrc4	chr17:74426294-74459108	0.961796	0.770198	5.80855	1.76211	0.865997	3.78533	3.78533	2.12798	5e-05	0.00248125
ENSMUSG00000037902	Sirpa	chr2:129592834-129632228	46.3875	42.5053	125.484	71.899	44.4464	98.6917	98.6917	1.15086	5e-05	0.00248125
ENSMUSG00000071203	Naip5	chr13:100211738-100246323	0.997791	0.4274	4.18422	1.24976	0.712595	2.71699	2.71699	1.93085	5e-05	0.00248125
ENSMUSG00000046718	Bst2	chr8:71534263-71537437	40.8036	37.3776	130.091	93.3181	39.0906	111.704	111.704	1.51479	5e-05	0.00248125
ENSMUSG00000024190	Dusp1	chr17:26505589-26508519	25.7278	17.5213	138.188	52.4609	21.6246	95.3247	95.3247	2.14018	5e-05	0.00248125
ENSMUSG00000032758	Kap	chr6:133849854-133853667	4.50376	16.8315	131.316	131.536	10.6676	131.426	131.426	3.62294	5e-05	0.00248125
ENSMUSG00000021612	Slc6a18	chr13:73661749-73678023	10.3084	7.40762	16.197	19.6266	8.85802	17.9118	17.9118	1.01586	5e-05	0.00248125
ENSMUSG00000027615	Hps3	chr3:19957053-20035315	8.26325	5.92578	22.1198	11.0016	7.09452	16.5607	16.5607	1.22299	5e-05	0.00248125
ENSMUSG00000002699	Lcp2	chr11:33629338-34098554	2.29304	2.22714	10.5737	5.90652	2.26009	8.24011	8.24011	1.86628	5e-05	0.00248125
ENSMUSG00000027360	Hdc	chr2:126593666-126619299	19.3594	16.5153	65.9678	64.4858	17.9373	65.2268	65.2268	1.8625	5e-05	0.00248125
ENSMUSG00000027947	Il6ra	chr3:89869323-89913162	2.72311	2.61035	13.9277	6.21828	2.66673	10.073	10.073	1.91735	5e-05	0.00248125
ENSMUSG00000031766	Slc12a3	chr8:94329191-94366213	5.59907	6.67545	26.1556	21.8952	6.13726	24.0254	24.0254	1.96889	5e-05	0.00248125
ENSMUSG00000026012	Cd28	chr1:60716799-60773359	0.321264	0.257928	3.98314	1.38706	0.289596	2.6851	2.6851	3.21286	5e-05	0.00248125
ENSMUSG00000090877	Hspa1b	chr17:34956435-34959238	11.4982	6.46487	91.9264	37.2739	8.98153	64.6002	64.6002	2.84651	5e-05	0.00248125
ENSMUSG00000029650	Slc46a3	chr5:147878436-147894815	1.94365	2.70419	11.6063	5.10316	2.32392	8.35473	8.35473	1.84603	5e-05	0.00248125
ENSMUSG00000006386	Tek	chr4:94739288-94874976	8.38914	10.2741	2.74406	4.78235	9.33161	3.76321	9.33161	-1.31016	5e-05	0.00248125
ENSMUSG00000020120	Plek	chr11:16971205-17079371	2.60476	2.49696	12.4019	5.19798	2.55086	8.79993	8.79993	1.78651	5e-05	0.00248125
ENSMUSG00000059336	Slc14a1	chr18:78100090-78142119	0.962173	1.07548	6.66885	2.43842	1.01882	4.55364	4.55364	2.16011	5e-05	0.00248125
ENSMUSG00000051439	Cd14	chr18:36725073-36726736	4.27978	3.46291	18.1396	6.73049	3.87134	12.435	12.435	1.6835	5e-05	0.00248125
ENSMUSG00000018774	Cd68	chr11:69664212-69666153	20.8748	17.8823	88.7853	39.2122	19.3786	63.9987	63.9987	1.72358	5e-05	0.00248125
ENSMUSG00000024180	Tmem8	chr17:26113315-26123254	9.28057	7.78998	25.2756	12.701	8.53528	18.9883	18.9883	1.1536	5e-05	0.00248125
ENSMUSG00000061232	H2-K1	chr17:33996016-34000333	40.7246	32.3978	152.285	79.6982	36.5612	115.992	115.992	1.66563	5e-05	0.00248125
ENSMUSG00000016756	Cmah	chr13:24327419-24477285	0.78366	1.00416	5.51214	1.75036	0.893908	3.63125	3.63125	2.02227	5e-05	0.00248125
ENSMUSG00000020437	Myo1g	chr11:6506547-6520965	1.47068	0.973321	10.2464	2.70777	1.222	6.47706	6.47706	2.4061	5e-05	0.00248125
ENSMUSG00000030560	Ctsc	chr7:88278084-88310888	54.0007	47.2237	183.108	92.4517	50.6122	137.78	137.78	1.44481	5e-05	0.00248125
ENSMUSG00000008496	Pou2f2	chr7:25091908-25159922	1.44401	0.618902	4.44815	2.98373	1.03146	3.71594	3.71594	1.84904	5e-05	0.00248125
ENSMUSG00000066861	Oas1g	chr5:120876141-120887613	2.74854	1.57267	14.9757	7.14107	2.16061	11.0584	11.0584	2.35563	5e-05	0.00248125
ENSMUSG00000079362	Gbp6	chr5:105270703-105293699	0.445294	0.334285	2.57696	1.5454	0.38979	2.06118	2.06118	2.4027	5e-05	0.00248125
ENSMUSG00000044748	Defb1	chr8:21776598-21795185	15.8273	15.8868	37.2879	55.5209	15.857	46.4044	46.4044	1.54914	5e-05	0.00248125
ENSMUSG00000078942	Naip6	chr13:100281120-100317674	0.434992	0.391769	2.97247	1.03837	0.413381	2.00542	2.00542	2.27836	5e-05	0.00248125
ENSMUSG00000078945	Naip2	chr13:100144062-100202092	0.481965	0.616915	3.45228	1.5663	0.54944	2.50929	2.50929	2.19125	5e-05	0.00248125
ENSMUSG00000021876	Rnase4	chr14:51091076-51106151	34.9612	37.7531	108.932	53.6738	36.3571	81.3027	81.3027	1.16106	5e-05	0.00248125
ENSMUSG00000044583	Tlr7	chrX:167304928-167330558	4.6694	3.90425	25.721	10.1693	4.28683	17.9451	17.9451	2.06561	5e-05	0.00248125
ENSMUSG00000024818	Slc25a45	chr19:5877807-5885766	10.6589	8.71524	25.9752	16.9066	9.68705	21.4409	21.4409	1.14624	5e-05	0.00248125
ENSMUSG00000024679	Ms4a6d	chr19:11586603-11604849	7.86218	9.02296	35.117	17.7643	8.44257	26.4406	26.4406	1.647	5e-05	0.00248125
ENSMUSG00000079017	Ifi27l2a	chr12:103442166-103443680	18.4947	14.2447	76.1328	48.9303	16.3697	62.5315	62.5315	1.93355	5e-05	0.00248125
ENSMUSG00000031659	Adcy7	chr8:88272402-88329962	4.46651	3.41544	17.1164	6.47604	3.94097	11.7962	11.7962	1.5817	5e-05	0.00248125
ENSMUSG00000035373	Ccl7	chr11:82045711-82047525	4.71941	4.53122	35.2977	10.0689	4.62531	22.6833	22.6833	2.29401	5e-05	0.00248125
ENSMUSG00000000078	Klf6	chr13:5861488-5870393	22.445	14.5063	73.5168	32.4102	18.4757	52.9635	52.9635	1.51937	5e-05	0.00248125
ENSMUSG00000020573	Pik3cg	chr12:32173472-32208659	5.13541	3.07538	12.3587	6.31566	4.10539	9.3372	9.3372	1.18547	5e-05	0.00248125
ENSMUSG00000024521	Pmaip1	chr18:66458603-66465550	2.45725	1.64676	8.74712	4.81559	2.05201	6.78135	6.78135	1.72454	5e-05	0.00248125
ENSMUSG00000041827	Oasl1	chr5:114917317-114937915	1.53836	1.88218	11.4747	4.89958	1.71027	8.18713	8.18713	2.25913	5e-05	0.00248125
ENSMUSG00000038418	Egr1	chr18:34859822-34864984	67.6159	45.8942	159.71	69.9817	56.7551	114.846	114.846	1.01688	5e-05	0.00248125
ENSMUSG00000090272	Mndal	chr1:173857220-173942672	4.38044	2.99018	21.051	11.2468	3.68531	16.1489	16.1489	2.13158	5e-05	0.00248125
ENSMUSG00000055148	Klf2	chr8:72319032-72321656	11.7265	9.42252	71.7624	26.3335	10.5745	49.0479	49.0479	2.2136	5e-05	0.00248125
ENSMUSG00000036908	Unc93b1	chr19:3935185-3949340	28.6316	25.9635	82.9026	42.34	27.2975	62.6213	62.6213	1.19788	5e-05	0.00248125
ENSMUSG00000036905	C1qb	chr4:136880128-136886187	110.369	107.384	423.632	202.15	108.877	312.891	312.891	1.52297	5e-05	0.00248125
ENSMUSG00000069805	Fbp1	chr13:62864752-62888282	27.1829	31.098	65.6926	92.7032	29.1405	79.1979	79.1979	1.44244	5e-05	0.00248125
ENSMUSG00000002985	Apoe	chr7:19696108-19699166	577.242	530.348	1917.84	1078.38	553.795	1498.11	1498.11	1.43572	5e-05	0.00248125
ENSMUSG00000025888	Casp1	chr9:5298516-5307265	2.24351	1.69415	9.35921	4.50086	1.96883	6.93003	6.93003	1.81552	5e-05	0.00248125
ENSMUSG00000030737	Slco2b1	chr7:99657803-99711340	7.45161	5.8651	29.2113	13.8431	6.65836	21.5272	21.5272	1.69292	5e-05	0.00248125
ENSMUSG00000040061	Plcb2	chr2:118707516-118728438	1.07359	0.944052	6.19106	2.67457	1.00882	4.43281	4.43281	2.13555	5e-05	0.00248125
ENSMUSG00000073555	Gm4951	chr18:60212079-60247820	1.00152	0.646461	9.64371	3.03941	0.823988	6.34156	6.34156	2.94414	5e-05	0.00248125
ENSMUSG00000003420	Fcgrt	chr7:45092992-45103822	38.8594	37.9483	101.198	57.7455	38.4038	79.4719	79.4719	1.0492	5e-05	0.00248125
ENSMUSG00000025017	Pik3ap1	chr19:41274217-41385070	4.26355	3.77928	13.8807	9.23204	4.02141	11.5564	11.5564	1.52291	5e-05	0.00248125
ENSMUSG00000044827	Tlr1	chr5:64924810-64932761	2.42851	2.12098	10.2833	4.41203	2.27474	7.34767	7.34767	1.69158	5e-05	0.00248125
ENSMUSG00000045730	Adrb2	chr18:62177816-62179959	3.58603	2.07441	29.6104	9.29966	2.83022	19.455	19.455	2.78116	5e-05	0.00248125
ENSMUSG00000040253	Gbp7	chr3:142530337-142550083	3.87873	3.22651	14.9173	6.6555	3.55262	10.7864	10.7864	1.60226	5e-05	0.00248125
ENSMUSG00000025804	Ccr1	chr9:123962125-123968692	7.52702	6.39404	32.6843	14.2525	6.96053	23.4684	23.4684	1.75345	5e-05	0.00248125
ENSMUSG00000049130	C5ar1	chr7:16246742-16259540	8.03057	8.02613	32.7404	13.0138	8.02835	22.8771	22.8771	1.51073	5e-05	0.00248125
ENSMUSG00000072620	Slfn2	chr11:83065111-83070678	9.35211	9.17496	41.3313	19.467	9.26354	30.3991	30.3991	1.71439	5e-05	0.00248125
ENSMUSG00000027995	Tlr2	chr3:83836272-83841767	3.43964	2.93537	11.5692	6.60945	3.1875	9.08931	9.08931	1.51174	5e-05	0.00248125
ENSMUSG00000035697	Hmha1	chr10:80016652-80031472	5.07003	3.26726	20.0155	8.61725	4.16865	14.3164	14.3164	1.78002	5e-05	0.00248125
ENSMUSG00000035692	Isg15	chr4:156199423-156200818	7.46348	6.38189	42.9207	25.589	6.92268	34.2549	34.2549	2.30691	5e-05	0.00248125
ENSMUSG00000059089	Fcgr4	chr1:171018919-171029761	4.88821	3.48789	16.4019	11.0783	4.18805	13.7401	13.7401	1.71404	5e-05	0.00248125
ENSMUSG00000070327	Rnf213	chr11:119393099-119487418	17.7006	17.5253	47.1153	29.1052	17.6129	38.1102	38.1102	1.11354	5e-05	0.00248125
ENSMUSG00000054404	Slfn5	chr11:82910549-82962941	8.31478	8.79111	32.3475	14.462	8.55295	23.4048	23.4048	1.45231	5e-05	0.00248125
ENSMUSG00000015947	Fcgr1	chr3:96282908-96293969	5.82466	6.33906	34.5623	18.4543	6.08186	26.5083	26.5083	2.12386	5e-05	0.00248125
ENSMUSG00000048107	Kctd12	chr14:102978219-102982528	24.7435	21.8198	78.4075	34.8796	23.2817	56.6435	56.6435	1.28272	5e-05	0.00248125
ENSMUSG00000056529	Ptafr	chr4:132564066-132582683	3.02254	2.90551	14.5162	6.40438	2.96402	10.4603	10.4603	1.81929	5e-05	0.00248125
ENSMUSG00000037922	Bank1	chr3:136053362-136326046	1.87835	1.97293	6.4538	3.86095	1.92564	5.15737	5.15737	1.4213	5e-05	0.00248125
ENSMUSG00000024650	Slc22a6	chr19:8617995-8628299	10.7255	9.7062	24.0292	33.8878	10.2158	28.9585	28.9585	1.50318	5e-05	0.00248125
ENSMUSG00000026656	Fcgr2b	chr1:170960557-170976547	10.8481	8.95146	45.9461	19.6827	9.89979	32.8144	32.8144	1.72886	5e-05	0.00248125
ENSMUSG00000040808	S100g	chrX:162901237-163032508	143.523	215.314	309.86	561.267	179.418	435.563	435.563	1.27956	5e-05	0.00248125
ENSMUSG00000055546	Timd4	chr11:46810799-46844332	1.0452	1.55147	7.84316	2.3599	1.29834	5.10153	5.10153	1.97426	5e-05	0.00248125
ENSMUSG00000022667	Cd200r1	chr16:44765735-44794978	2.63857	2.50393	10.0908	4.93846	2.57125	7.51461	7.51461	1.54723	5e-05	0.00248125
ENSMUSG00000029919	Hpgds	chr6:65117292-65144908	9.09412	3.63961	30.798	13.678	6.36687	22.238	22.238	1.80437	0.0001	0.00455382
ENSMUSG00000045868	Gvin1	chr7:106156534-106215340	0.166618	0.194257	1.25506	0.431246	0.180438	0.843153	0.843153	2.22429	0.0001	0.00455382
ENSMUSG00000018654	Ikzf1	chr11:11642202-11772926	2.86257	2.11362	10.0259	4.7547	2.4881	7.39029	7.39029	1.57059	0.0001	0.00455382
ENSMUSG00000034265	Zdhhc14	chr17:5492599-5753891	2.05985	2.01068	6.64182	3.5179	2.03527	5.07986	5.07986	1.31957	0.0001	0.00455382
ENSMUSG00000026773	Pfkfb3	chr2:11471429-11502101	9.72635	9.86128	22.9047	18.0085	9.79381	20.4566	20.4566	1.06262	0.0001	0.00455382
ENSMUSG00000079164	Tlr5	chr1:182954787-182976044	2.37259	2.39608	8.66363	3.57058	2.38433	6.11711	6.11711	1.35926	0.0001	0.00455382
ENSMUSG00000058427	Cxcl2	chr5:90903898-90905909	1.3185	0.419887	11.6042	3.28416	0.869196	7.44416	7.44416	3.09836	0.0001	0.00455382
ENSMUSG00000043740	B430306N03Rik	chr17:48316140-48327024	0.36627	0.410837	2.36953	1.16203	0.388554	1.76578	1.76578	2.18412	0.0001	0.00455382
ENSMUSG00000004359	Spic	chr10:88674771-88685015	1.83797	1.43699	8.57674	2.908	1.63748	5.74237	5.74237	1.81017	0.0001	0.00455382
ENSMUSG00000026648	Dclre1c	chr2:3424130-3475031	8.17278	6.84515	24.2167	11.0414	7.50896	17.6291	17.6291	1.23127	0.0001	0.00455382
ENSMUSG00000030263	Lrmp	chr6:145115652-145210970	2.43232	2.97099	12.7415	5.95715	2.70166	9.3493	9.3493	1.79101	0.0001	0.00455382
ENSMUSG00000026348	Acmsd	chr1:127729412-127767564	1.93376	1.62507	4.84502	7.04867	1.77942	5.94684	5.94684	1.74072	0.0001	0.00455382
ENSMUSG00000024677	Ms4a6b	chr19:11516511-11531256	16.3325	12.2785	59.4673	24.6953	14.3055	42.0813	42.0813	1.55661	0.0001	0.00455382
ENSMUSG00000024672	Ms4a7	chr19:11321038-11336146	16.5698	15.8472	48.7845	25.2565	16.2085	37.0205	37.0205	1.19158	0.0001	0.00455382
ENSMUSG00000010142	Tnfrsf13b	chr11:61126754-61149372	1.66171	2.31508	11.1326	4.13021	1.98839	7.63141	7.63141	1.94035	0.0001	0.00455382
ENSMUSG00000001119	Col6a1	chr10:76708791-76726168	7.5741	10.3577	3.19223	5.2019	8.96588	4.19706	8.96588	-1.09507	0.0001	0.00455382
ENSMUSG00000035352	Ccl12	chr11:82101844-82103400	12.7177	13.0704	42.0775	26.7259	12.894	34.4017	34.4017	1.41578	0.0001	0.00455382
ENSMUSG00000082292	Gm12250	chr11:58183842-58190198	2.7213	0.679824	10.5643	4.33521	1.70056	7.44975	7.44975	2.13118	0.0001	0.00455382
ENSMUSG00000063011	Msln	chr17:25748613-25754327	1.13593	5.89131	0.401725	0.687609	3.51362	0.544667	3.51362	-2.68951	0.0001	0.00455382
ENSMUSG00000026360	Rgs2	chr1:143999337-144004161	13.2365	15.9605	54.1767	27.8088	14.5985	40.9928	40.9928	1.48955	0.0001	0.00455382
ENSMUSG00000032332	Col12a1	chr9:79598990-79718831	9.49011	9.3155	4.20826	5.16936	9.4028	4.68881	9.4028	-1.00387	0.0001	0.00455382
ENSMUSG00000037921	Ddx60	chr8:61928086-62037701	2.10958	1.40626	13.8418	6.101	1.75792	9.97139	9.97139	2.50393	0.0001	0.00455382
ENSMUSG00000050578	Mmp13	chr9:7272513-7283333	0.719492	0.782807	4.23299	1.81778	0.751149	3.02539	3.02539	2.00995	0.0001	0.00455382
ENSMUSG00000057103	Cml1	chr6:85910153-85915687	30.4349	28.9592	66.8652	58.4318	29.6971	62.6485	62.6485	1.07696	0.0001	0.00455382
ENSMUSG00000050777	Tmem37	chr1:120067376-120074074	12.2129	10.6333	27.8667	20.3621	11.4231	24.1144	24.1144	1.07795	0.00015	0.00652374
ENSMUSG00000074361	Gpr77	chr7:16234584-16244154	0.602321	0.489196	3.26288	1.08773	0.545759	2.1753	2.1753	1.99488	0.00015	0.00652374
ENSMUSG00000021255	Esrrb	chr12:86361116-86521628	0.874266	1.0606	2.12655	3.16232	0.967431	2.64443	2.64443	1.45073	0.00015	0.00652374
ENSMUSG00000002111	Sfpi1	chr2:91082389-91115756	7.88622	7.25859	32.6405	12.0173	7.5724	22.3289	22.3289	1.56009	0.00015	0.00652374
ENSMUSG00000018899	Irf1	chr11:53770013-53778374	4.73605	5.39038	16.8108	10.5511	5.06322	13.681	13.681	1.43404	0.00015	0.00652374
ENSMUSG00000034652	Cd300a	chr11:114890040-114904654	3.27889	1.81032	8.05084	4.2459	2.5446	6.14837	6.14837	1.27276	0.00015	0.00652374
ENSMUSG00000013707	Tnfaip8l2	chr3:95139520-95142360	4.39075	3.38736	17.0884	7.56974	3.88905	12.3291	12.3291	1.66457	0.00015	0.00652374
ENSMUSG00000030107	Usp18	chr6:121245905-121270916	0.569117	0.682946	5.28054	2.74406	0.626031	4.0123	4.0123	2.68012	0.00015	0.00652374
ENSMUSG00000058755	Osm	chr11:4236419-4241026	0.537783	0.443137	3.46539	1.48526	0.49046	2.47533	2.47533	2.33541	0.00015	0.00652374
ENSMUSG00000032344	Mb21d1	chr9:78427506-78443237	1.1924	0.925503	4.06194	1.76831	1.05895	2.91513	2.91513	1.46092	0.00015	0.00652374
ENSMUSG00000032691	Nlrp3	chr11:59541567-59566956	1.31161	0.673624	5.51931	1.92806	0.992618	3.72368	3.72368	1.90742	0.0002	0.00834663
ENSMUSG00000058818	Lilrb3	chr7:3711408-3720391	0.805456	0.899245	3.63987	1.74855	0.852351	2.69421	2.69421	1.66034	0.0002	0.00834663
ENSMUSG00000026480	Ncf2	chr1:152807889-152836990	4.01881	4.66057	10.438	7.93402	4.33969	9.186	9.186	1.08184	0.0002	0.00834663
ENSMUSG00000015950	Ncf1	chr5:134184018-134229625	4.32263	3.80038	14.1059	7.81741	4.0615	10.9616	10.9616	1.43238	0.0002	0.00834663
ENSMUSG00000078616	Trim30c	chr7:104382064-104390586	0.750263	0.685291	5.96632	2.57138	0.717777	4.26885	4.26885	2.57224	0.0002	0.00834663
ENSMUSG00000019929	Dcn	chr10:97479499-97518162	10.8239	20.1333	7.12908	8.23288	15.4786	7.68098	15.4786	-1.01091	0.0002	0.00834663
ENSMUSG00000021186	Fbln5	chr12:101746564-101819055	2.32514	3.66326	1.01497	1.65712	2.9942	1.33605	2.9942	-1.1642	0.0002	0.00834663
ENSMUSG00000006611	Hfe	chr13:23702033-23710854	9.27601	8.04914	23.0939	11.8662	8.66258	17.48	17.48	1.01284	0.0002	0.00834663
ENSMUSG00000034116	Vav1	chr17:57279099-57328031	3.68109	2.55105	10.4092	4.59622	3.11607	7.50271	7.50271	1.26768	0.0002	0.00834663
ENSMUSG00000024013	Fgd2	chr17:29360913-29379660	13.2676	12.9349	46.5435	21.9057	13.1013	34.2246	34.2246	1.38533	0.00025	0.0100801
ENSMUSG00000060224	Pyroxd2	chr19:42725857-42752775	2.74269	2.4095	6.93065	4.75908	2.5761	5.84486	5.84486	1.18198	0.00025	0.0100801
ENSMUSG00000037849	Gm4955	chr1:173480370-173491041	0.90137	1.26448	9.72934	4.59671	2.28875	14.9756	14.9756	2.72563	0.00025	0.0100801
ENSMUSG00000054052	Rdh19	chr10:127849927-127861176	4.52665	3.38482	7.31185	10.7376	3.95573	9.02472	9.02472	1.18994	0.00025	0.0100801
ENSMUSG00000000682	Cd52	chr4:134065911-134095082	9.8078	9.24934	46.6845	25.096	9.52857	35.8902	35.8902	1.91326	0.00025	0.0100801
ENSMUSG00000020865	Abcc3	chr11:94343294-94392997	5.11465	3.58667	14.0716	7.62011	4.35066	10.8459	10.8459	1.31784	0.00025	0.0100801
ENSMUSG00000023341	Mx2	chr16:97536082-97560899	0.577726	0.322058	3.25722	1.52851	0.449892	2.39286	2.39286	2.41109	0.00025	0.0100801
ENSMUSG00000060216	Arrb2	chr11:70432634-70440828	25.015	19.3006	60.1684	34.0851	22.1578	47.1268	47.1268	1.08873	0.00025	0.0100801
ENSMUSG00000047875	Gpr157	chr4:150087364-150105927	0.956282	1.08353	3.53881	1.65276	1.0199	2.59578	2.59578	1.34774	0.00025	0.0100801
ENSMUSG00000001260	Gabrg1	chr5:70751046-70842617	3.12004	3.75467	1.89084	0.982186	3.43735	1.43651	3.43735	-1.25873	0.00025	0.0100801
ENSMUSG00000052821	Cysltr1	chrX:106574345-106710557	1.13166	1.50036	8.89605	2.64513	1.31601	5.77059	5.77059	2.13255	0.0003	0.0117
ENSMUSG00000005087	Cd44	chr2:102811140-102901665	3.72596	4.19596	9.62634	6.37945	3.96096	8.0029	8.0029	1.01467	0.0003	0.0117
ENSMUSG00000026896	Ifih1	chr2:62595797-62646255	3.40199	2.57645	8.30994	4.70154	2.98922	6.50574	6.50574	1.12194	0.0003	0.0117
ENSMUSG00000041559	Fmod	chr1:134037253-134048277	3.84606	8.32564	2.42115	3.40806	6.08585	2.91461	6.08585	-1.06216	0.0003	0.0117
ENSMUSG00000019899	Lama2	chr10:26981287-27616942	1.69515	1.99074	0.598423	1.086	1.84294	0.842212	1.84294	-1.12976	0.0003	0.0117
ENSMUSG00000091649	Gm4902	chr14:59320963-59341330	1.40028	1.22247	5.98721	4.81146	1.31138	5.39933	5.39933	2.0417	0.0003	0.0117
ENSMUSG00000062488	I830012O16Rik	chr19:34607969-34613401	2.04511	1.70109	6.96941	3.82595	1.8731	5.39768	5.39768	1.52691	0.0003	0.0117
ENSMUSG00000036931	Nfkbid	chr7:30421731-30428746	1.12534	0.804442	7.04847	1.91314	0.964891	4.48081	4.48081	2.21532	0.0003	0.0117
ENSMUSG00000026358	Rgs1	chr1:144243971-144249242	2.22655	1.47562	13.5059	6.82485	1.85109	10.1654	10.1654	2.45722	0.0003	0.0117
ENSMUSG00000031264	Btk	chrX:134542335-134583570	1.71841	1.18336	5.09313	3.78606	1.45089	4.43959	4.43959	1.61349	0.0003	0.0117
ENSMUSG00000066543	Gm10166	chr7:36118273-36118828	23.263	22.1577	82.1458	21.9597	22.7104	52.0527	52.0527	1.19662	0.0003	0.0117
ENSMUSG00000071714	Csf2rb2	chr15:78282516-78305603	0.98118	0.854221	3.42967	1.34927	0.917701	2.38947	2.38947	1.3806	0.00035	0.0134468
ENSMUSG00000078763	Slfn1	chr11:83116848-83122670	0.335422	0.245419	3.71267	1.82682	0.29042	2.76975	2.76975	3.25354	0.00035	0.0134468
ENSMUSG00000030148	Clec4a2	chr6:123106427-123143999	9.53795	6.07088	25.9357	12.377	7.80442	19.1563	19.1563	1.29546	0.00035	0.0134468
ENSMUSG00000042985	Upk3b	chr5:136038495-136045303	2.1543	10.3863	2.55132	3.08797	6.27032	2.81965	6.27032	-1.15303	0.0004	0.0150686
ENSMUSG00000030945	Acsm2	chr7:119554468-119600694	13.4936	12.3365	20.983	30.918	12.915	25.9505	25.9505	1.00671	0.0004	0.0150686
ENSMUSG00000040966	Slc22a2	chr17:12584188-12628465	4.45399	4.3429	5.90791	12.8198	4.39844	9.36387	9.36387	1.09011	0.0004	0.0150686
ENSMUSG00000052688	5430435G22Rik	chr1:131688694-131713542	0.876398	1.18222	4.70544	2.36084	1.02931	3.53314	3.53314	1.77928	0.0004	0.0150686
ENSMUSG00000030218	Mgp	chr6:136872435-136875805	29.0279	39.3238	9.9176	17.0461	34.1759	13.4818	34.1759	-1.34196	0.0004	0.0150686
ENSMUSG00000032554	Trf	chr9:103188032-103230444	30.8579	22.5759	64.8571	42.0808	26.7169	53.4689	53.4689	1.00095	0.0004	0.0150686
ENSMUSG00000026956	Uap1l1	chr2:25359888-25365682	6.49947	6.07234	16.473	10.879	6.2859	13.676	13.676	1.12145	0.00045	0.0167484
ENSMUSG00000042726	Trafd1	chr5:121371724-121385632	18.4265	15.0895	45.2227	27.0899	16.758	36.1563	36.1563	1.1094	0.00045	0.0167484
ENSMUSG00000028268	Gbp3	chr3:142560051-142573209	1.09979	1.47373	3.86035	3.79371	1.28676	3.82703	3.82703	1.57248	0.00045	0.0167484
ENSMUSG00000091345	Col6a5	chr9:105858667-105960643	0.741621	0.791447	0.137021	0.282599	0.766534	0.20981	0.766534	-1.86927	0.0005	0.0182153
ENSMUSG00000070873	Lilra5	chr7:4237753-4243463	0.613269	0.935464	4.83369	1.51142	0.774367	3.17255	3.17255	2.03456	0.0005	0.0182153
ENSMUSG00000036899	Trpv5	chr6:41652769-41680723	2.31912	3.25057	3.73125	8.53164	2.78485	6.13144	6.13144	1.13863	0.0005	0.0182153
ENSMUSG00000022229	Atp12a	chr14:56365067-56388551	0.799461	0.991417	1.84813	3.05442	0.895439	2.45128	2.45128	1.45287	0.0005	0.0182153
ENSMUSG00000034438	Gbp8	chr5:105014152-105139586	1.62679	0.812708	11.7158	3.24615	1.21975	7.48095	7.48095	2.61664	0.00055	0.0198038
ENSMUSG00000029798	Herc6	chr6:57580991-57665136	1.40899	1.27327	3.22943	2.50225	1.34113	2.86584	2.86584	1.09551	0.00055	0.0198038
ENSMUSG00000044811	AF251705	chr11:114996720-115001880	4.21	3.84176	13.5598	6.83861	4.02588	10.1992	10.1992	1.34108	0.00055	0.0198038
ENSMUSG00000070390	Nlrp1b	chr11:71153101-71230733	0.839995	0.430389	2.93723	0.895688	0.635192	1.91646	1.91646	1.59318	0.0006	0.0211613
ENSMUSG00000038507	Parp12	chr6:39086409-39118349	7.06379	8.15065	20.7418	11.7492	7.60722	16.2455	16.2455	1.0946	0.0006	0.0211613
ENSMUSG00000016206	H2-M3	chr17:37270219-37274484	1.98993	1.77529	8.29299	3.52774	1.88261	5.91037	5.91037	1.65051	0.0006	0.0211613
ENSMUSG00000009292	Trpm2	chr10:77907721-77970563	0.958944	0.382109	4.34018	2.05927	0.670526	3.19973	3.19973	2.25458	0.0006	0.0211613
ENSMUSG00000027078	Ube2l6	chr2:84798827-84810335	7.60784	5.97293	17.1824	10.6333	6.79038	13.9078	13.9078	1.03433	0.0006	0.0211613
ENSMUSG00000084350	Znf41-ps	chr4:145825236-145829942	2.89389	2.25849	8.85035	2.83402	2.57619	5.84218	5.84218	1.18127	0.00065	0.0225144
ENSMUSG00000026357	Rgs18	chr1:144752682-144775435	0.335034	0.25083	4.20483	1.13376	0.292932	2.6693	2.6693	3.18782	0.00065	0.0225144
ENSMUSG00000022014	Epsti1	chr14:77904238-78002656	5.47205	4.30603	12.3126	8.21297	4.88904	10.2628	10.2628	1.0698	0.0007	0.0238725
ENSMUSG00000027318	Adam33	chr2:131050590-131063814	2.35908	1.55903	9.24385	3.73748	1.95906	6.49066	6.49066	1.72821	0.0007	0.0238725
ENSMUSG00000023992	Trem2	chr17:48346400-48354147	5.09965	3.26721	14.6357	8.20718	4.18343	11.4215	11.4215	1.44899	0.0007	0.0238725
ENSMUSG00000040264	Gbp5	chr3:142496933-142522344	0.512503	0.307157	2.4306	1.21783	0.40983	1.82422	1.82422	2.15418	0.00075	0.025299
ENSMUSG00000092528	Nlrp1c	chr11:71242429-71285232	0.506749	0.447358	2.82715	0.750213	0.477053	1.78868	1.78868	1.90668	0.00075	0.025299
ENSMUSG00000073412	Lst1	chr17:35185094-35188439	23.1534	26.2276	77.5174	33.2319	24.6905	55.3747	55.3747	1.16527	0.00075	0.025299
ENSMUSG00000015340	Cybb	chrX:9435251-9487771	7.58451	5.97596	25.013	15.9244	6.78024	20.4687	20.4687	1.59401	0.0008	0.0267525
ENSMUSG00000021596	Mctp1	chr13:76384317-77031810	0.945233	1.01613	3.52775	2.15829	0.98068	2.84302	2.84302	1.53557	0.0008	0.0267525
ENSMUSG00000021335	Slc17a1	chr13:23867749-23895730	5.76031	4.49475	9.04588	14.8881	5.12753	11.967	11.967	1.22272	0.0008	0.0267525
ENSMUSG00000018459	Slc13a3	chr2:165405027-165473230	1.21561	1.27053	3.56844	3.18987	1.24307	3.37915	3.37915	1.44275	0.00085	0.0281208
ENSMUSG00000036892	Prodh2	chr7:30493621-30513402	4.85863	4.93775	9.67167	11.9274	4.89819	10.7995	10.7995	1.14065	0.00085	0.0281208
ENSMUSG00000016496	Cd274	chr19:29367454-29388095	0.275986	0.208447	1.61657	0.840952	0.242217	1.22876	1.22876	2.34283	0.00085	0.0281208
ENSMUSG00000002668	Dennd1c	chr17:57066055-57078510	1.43976	1.51663	5.27622	2.22317	1.4782	3.74969	3.74969	1.34293	0.00085	0.0281208
ENSMUSG00000004707	Ly9	chr1:171588623-171607410	0.949026	0.579498	2.47932	1.94519	0.764262	2.21226	2.21226	1.53338	0.0009	0.0293981
ENSMUSG00000036083	Slc17a3	chr13:23839433-23860714	2.7488	1.97814	4.40649	6.73395	2.36347	5.57022	5.57022	1.23683	0.0009	0.0293981
ENSMUSG00000020651	Slc26a4	chr12:31519826-31559969	1.02499	1.04595	1.58939	4.32262	1.03547	2.956	2.956	1.51336	0.0009	0.0293981
ENSMUSG00000030786	Itgam	chr7:128062639-128128160	2.20023	2.08168	6.39505	3.84848	2.14095	5.12176	5.12176	1.25839	0.00095	0.0307717
ENSMUSG00000043099	Hic1	chr11:75164564-75169519	9.84966	9.92072	3.42358	5.6768	9.88519	4.55019	9.88519	-1.11934	0.00095	0.0307717
ENSMUSG00000040950	Mgl2	chr11:70130328-70137550	1.88303	2.96172	8.54247	4.31337	2.42238	6.42792	6.42792	1.40793	0.001	0.0322563
ENSMUSG00000020709	Adap2	chr11:80154104-80178958	4.61512	6.1893	17.1285	9.10153	5.40221	13.115	13.115	1.2796	0.00105	0.0335892
ENSMUSG00000036246	Gmip	chr8:69808678-69821870	8.48438	5.98813	22.7578	12.7063	7.23626	17.732	17.732	1.29304	0.00105	0.0335892
ENSMUSG00000042228	Lyn	chr4:3678114-3813122	13.6074	12.0927	30.2299	21.885	12.85	26.0574	26.0574	1.01992	0.00105	0.0335892
ENSMUSG00000043832	Clec4a3	chr6:122952514-122969875	3.41554	4.27749	10.5357	7.02262	3.84651	8.77916	8.77916	1.19053	0.0011	0.0350438
ENSMUSG00000029204	Rhoh	chr5:65863568-65896700	0.442953	0.374448	1.83759	0.635794	0.4087	1.23669	1.23669	1.59737	0.0011	0.0350438
ENSMUSG00000004661	Arid3b	chr9:57777864-57836793	2.75752	2.38725	6.81491	3.92389	2.57238	5.3694	5.3694	1.06166	0.00115	0.036412
ENSMUSG00000078920	Ifi47	chr11:48904655-49135387	3.26316	2.09066	20.6632	10.1408	2.67691	15.402	15.402	2.52448	0.0012	0.0376105
ENSMUSG00000000204	Slfn4	chr11:83175185-83190221	0.666012	0.270765	1.11395	1.89733	0.468388	1.50564	1.50564	1.6846	0.0012	0.0376105
ENSMUSG00000027347	Rasgrp1	chr2:117279992-117343001	0.407275	0.176522	1.04865	0.761444	0.291899	0.905046	0.905046	1.63252	0.0012	0.0376105
ENSMUSG00000052889	Prkcb	chr7:122288750-122634402	2.9313	1.8017	10.4036	4.51307	2.3665	7.45831	7.45831	1.65609	0.0012	0.0376105
ENSMUSG00000006344	Ggt5	chr10:75589380-75616968	1.10001	1.13858	3.60172	1.4869	1.1193	2.54431	2.54431	1.18468	0.00125	0.0390197
ENSMUSG00000078650	G6pc	chr11:101367560-101377903	1.23249	1.42819	3.06406	3.90643	1.33034	3.48525	3.48525	1.38947	0.00125	0.0390197
ENSMUSG00000024696	Lpxn	chr19:12798605-12833807	1.02288	1.17723	4.65697	2.64714	1.10006	3.65206	3.65206	1.73113	0.0013	0.0398572
ENSMUSG00000079227	Ccr5	chr9:124121542-124147699	1.55116	1.40295	5.71534	2.22515	1.47705	3.97024	3.97024	1.42651	0.0013	0.0398572
ENSMUSG00000046480	Scn4b	chr9:45138436-45154152	0.924774	0.966933	1.54925	2.76676	0.945854	2.15801	2.15801	1.19001	0.0013	0.0398572
ENSMUSG00000029470	P2rx4	chr5:122707583-122729738	11.3899	9.68383	28.9708	14.1398	10.5369	21.5553	21.5553	1.0326	0.0013	0.0398572
ENSMUSG00000026177	Slc11a1	chr1:74375202-74386062	14.6986	11.0271	57.6939	20.6856	12.8628	39.1898	39.1898	1.60727	0.0014	0.0422538
ENSMUSG00000037946	Fgd3	chr13:49261553-49320311	1.65367	1.27313	3.46944	2.66673	1.4634	3.06809	3.06809	1.06801	0.0014	0.0422538
ENSMUSG00000003283	Hck	chr2:153108467-153151441	2.88784	2.53504	7.20142	5.05686	2.71144	6.12914	6.12914	1.17663	0.0014	0.0422538
ENSMUSG00000031165	Was	chrX:8081452-8090498	4.25245	3.13546	10.0137	5.02484	3.69395	7.51925	7.51925	1.02542	0.0014	0.0422538
ENSMUSG00000046186	Cd109	chr9:78615545-78716253	1.65814	2.56371	0.609425	1.37026	2.11093	0.989845	2.11093	-1.0926	0.0014	0.0422538
ENSMUSG00000074179	Gm10639	chr9:78289922-78305525	8.53605	7.5534	15.6511	19.2531	8.04472	17.4521	17.4521	1.11729	0.0014	0.0422538
ENSMUSG00000025978	Rftn2	chr1:55170158-55235622	2.06185	2.0138	0.46783	0.85064	2.03783	0.659235	2.03783	-1.62817	0.00145	0.0435084
ENSMUSG00000041731	Pgm5	chr19:24683015-24861855	4.07168	4.30031	1.18021	2.47636	4.186	1.82828	4.186	-1.19508	0.00145	0.0435084
ENSMUSG00000051498	Tlr6	chr5:64953105-64960048	0.949644	0.594132	3.1357	1.32548	0.771888	2.23059	2.23059	1.53096	0.0015	0.0447486
ENSMUSG00000087107	AI662270	chr11:83223575-83226604	6.76537	6.03241	20.039	8.93446	6.39889	14.4867	14.4867	1.17884	0.0015	0.0447486
ENSMUSG00000030474	Siglece	chr7:43651069-43660161	1.72635	1.455	5.82213	2.48879	1.59068	4.15546	4.15546	1.38537	0.0015	0.0447486
ENSMUSG00000027896	Slc16a4	chr3:107291229-107312115	3.34034	3.54207	6.37891	7.44333	3.4412	6.91112	6.91112	1.00601	0.00155	0.0460627
ENSMUSG00000026389	Steap3	chr1:120190756-120272705	1.28864	1.06439	4.10915	1.72333	1.17651	2.91624	2.91624	1.30959	0.0016	0.0474575
ENSMUSG00000028773	Fabp3	chr4:130308161-130359943	24.6536	25.6407	43.4958	66.3847	25.1472	54.9402	54.9402	1.12747	0.00165	0.0487537
ENSMUSG00000040016	Ptger3	chr3:157566891-157644758	1.55192	1.81605	3.24974	4.92324	1.68399	4.08649	4.08649	1.27898	0.00165	0.0487537
ENSMUSG00000032484	Ngp	chr9:110419749-110423010	3.64325	1.20748	6.42737	6.50446	2.42537	6.46591	6.46591	1.41465	0.0017	0.0497563
ENSMUSG00000048126	Col6a3	chr1:90765922-90843971	5.94974	8.69712	2.78356	3.32372	7.32343	3.05364	7.32343	-1.26199	0.0017	0.0497563
